# Supplementary material for: 1,3-Bis(2-meth­oxy­phen­yl)thio­urea
Source: Acta Crystallogr Sect E Struct Rep Online. 2011 Oct 8;67(Pt 11):o2889. doi: 10.1107/S1600536811040852 (PMC3247619; doi:10.1107/S1600536811040852)
Supplement: Supplementary file 1 [file e-67-o2889-sup1.cif]

##############################################################################
#                                                                            #
# This CIF contains the data in a paper accepted for publication in          #
# Acta Crystallographica Section E. It conforms to the requirements of       #
# Notes for Authors for Acta Crystallographica Section E, and has been       #
# peer reviewed under the auspices of the IUCr Commission on Journals.       #
#                                                                            #
# Full details of the Crystallographic Information File format               #
# are given in the paper "The Crystallographic Information File (CIF):       #
# a New Standard Archive File for Crystallography" by S. R. Hall, F. H.      #
# Allen and I. D. Brown [Acta Cryst. (1991), A47, 655-685].                  #
#                                                                            #
# The current version of the core CIF dictionary is obtainable from          #
# ftp://ftp.iucr.org/pub/cif_core.dic.                                       #
#                                                                            #
# Software is freely available for graphical display of the structure(s)     #
# in this CIF. For information consult the CIF software page                 #
# http://www.iucr.org/resources/cif/software.                                #
#                                                                            #
# This file may be used for bona fide research purposes within the           #
# scientific community so long as proper attribution is given to the journal # 
# article from which it was obtained.                                        #
#                                                                            #
##############################################################################
data_I
_audit_creation_method     SHELXL-97
_chemical_name_systematic
;
1,3-Bis(2-methoxyphenyl)thiourea
;
_chemical_name_common
;
;
_chemical_formula_moiety     'C15 H16 N2 O2 S'
_chemical_formula_sum     'C15 H16 N2 O2 S'
_chemical_formula_iupac     'C15 H16 N2 O2 S'
_chemical_formula_weight     288.36
_chemical_melting_point     ?
_symmetry_cell_setting     monoclinic
_symmetry_space_group_name_H-M     'C 2/c'
_symmetry_space_group_name_Hall     '-C 2yc'
loop_
    _symmetry_equiv_pos_as_xyz
    'x, y, z'
    '-x, y, -z+1/2'
    'x+1/2, y+1/2, z'
    '-x+1/2, y+1/2, -z+1/2'
    '-x, -y, -z'
    'x, -y, z-1/2'
    '-x+1/2, -y+1/2, -z'
    'x+1/2, -y+1/2, z-1/2'
_cell_length_a     14.3187(8)
_cell_length_b     12.8628(7)
_cell_length_c     16.1168(10)
_cell_angle_alpha     90.00
_cell_angle_beta     103.790(3)
_cell_angle_gamma     90.00
_cell_volume     2882.8(3)
_cell_formula_units_Z     8
_cell_measurement_reflns_used     ?
_cell_measurement_theta_min     ?
_cell_measurement_theta_max     ?
_cell_measurement_temperature     173(2)
_exptl_crystal_description     'plate'
_exptl_crystal_colour     'colourless'
_exptl_crystal_size_max     0.42
_exptl_crystal_size_mid     0.36
_exptl_crystal_size_min     0.14
_exptl_crystal_density_diffrn     1.329
_exptl_crystal_density_meas     ?
_exptl_crystal_density_method     'not measured'
_exptl_crystal_F_000     1216
_exptl_absorpt_coefficient_mu     0.227
_exptl_absorpt_correction_type     none
_exptl_absorpt_process_details     ?
_exptl_absorpt_correction_T_min     ?
_exptl_absorpt_correction_T_max     ?
_exptl_special_details     ?
_diffrn_ambient_temperature     173(2)
_diffrn_radiation_type     MoK\a
_diffrn_radiation_wavelength     0.71073
_diffrn_radiation_source     'fine-focus sealed tube'
_diffrn_radiation_monochromator     graphite
_diffrn_measurement_device_type     'Bruker SMART CCD'
_diffrn_measurement_device     ?
_diffrn_measurement_method     '\f and \w'
_diffrn_reflns_number     10474
_diffrn_reflns_av_R_equivalents     0.0582
_diffrn_reflns_av_sigmaI/netI     0.0487
_diffrn_reflns_theta_min     2.16
_diffrn_reflns_theta_max     28.27
_diffrn_reflns_theta_full     28.27
_diffrn_measured_fraction_theta_max     0.999
_diffrn_measured_fraction_theta_full     0.999
_diffrn_reflns_limit_h_min     -16
_diffrn_reflns_limit_h_max     19
_diffrn_reflns_limit_k_min     -14
_diffrn_reflns_limit_k_max     17
_diffrn_reflns_limit_l_min     -17
_diffrn_reflns_limit_l_max     21
_refine_special_details
;
;
_reflns_number_total     3567
_reflns_number_gt     2765
_reflns_threshold_expression     I>2\s(I)
_refine_ls_structure_factor_coef     Fsqd
_refine_ls_matrix_type     full
_refine_ls_R_factor_all     0.0481
_refine_ls_R_factor_gt     0.0329
_refine_ls_wR_factor_gt     0.0839
_refine_ls_wR_factor_ref     0.0899
_refine_ls_goodness_of_fit_ref     1.050
_refine_ls_restrained_S_all     1.050
_refine_ls_number_reflns     3567
_refine_ls_number_parameters     191
_refine_ls_number_restraints     0
_refine_ls_hydrogen_treatment     mixed
_refine_ls_weighting_scheme     calc
_refine_ls_weighting_details
         'calc w=1/[\s^2^(Fo^2^)+(0.0437P)^2^+0.1621P] where P=(Fo^2^+2Fc^2^)/3'
_atom_sites_solution_hydrogens     geom
_atom_sites_solution_primary     direct
_atom_sites_solution_secondary     difmap
_refine_ls_shift/su_max     0.000
_refine_ls_shift/su_mean     0.000
_refine_diff_density_max     0.248
_refine_diff_density_min     -0.234
_refine_ls_extinction_method     none
_refine_ls_extinction_coef     ?
_refine_ls_abs_structure_Flack     ?
loop_
    _atom_type_symbol
    _atom_type_description
    _atom_type_scat_dispersion_real
    _atom_type_scat_dispersion_imag
    _atom_type_scat_source
    'C' 'C' 0.0033 0.0016
                         'International Tables Vol C Tables 4.2.6.8 and 6.1.1.4'
    'H' 'H' 0.0000 0.0000
                         'International Tables Vol C Tables 4.2.6.8 and 6.1.1.4'
    'N' 'N' 0.0061 0.0033
                         'International Tables Vol C Tables 4.2.6.8 and 6.1.1.4'
    'O' 'O' 0.0106 0.0060
                         'International Tables Vol C Tables 4.2.6.8 and 6.1.1.4'
    'S' 'S' 0.1246 0.1234
                         'International Tables Vol C Tables 4.2.6.8 and 6.1.1.4'
_computing_data_collection     'SMART (Bruker, 1998)'
_computing_cell_refinement     'SAINT (Bruker, 1998)'
_computing_data_reduction     'SAINT (Bruker, 1998)'
_computing_structure_solution     'SHELXS97 (Sheldrick, 2008)'
_computing_structure_refinement     'SHELXL97 (Sheldrick, 2008)'
_computing_molecular_graphics
             'ORTEP-3 (Farrugia, 1997) and Mercury (Macrae <i>et al.</i>, 2008)'
_computing_publication_material
                            'SHELXL97 (Sheldrick, 2008) and PLATON (Spek, 2009)'
loop_
    _atom_site_type_symbol
    _atom_site_label
    _atom_site_fract_x
    _atom_site_fract_y
    _atom_site_fract_z
    _atom_site_U_iso_or_equiv
    _atom_site_adp_type
    _atom_site_calc_flag
    _atom_site_refinement_flags
    _atom_site_occupancy
    _atom_site_symmetry_multiplicity
    _atom_site_disorder_assembly
    _atom_site_disorder_group
    S S1 -0.01726(2) 0.20091(3) 0.11713(2) 0.02289(10) Uani d . 1 1 . .
    O O1 0.09218(7) 0.42621(7) -0.03050(6) 0.0323(2) Uani d . 1 1 . .
    O O2 0.24916(6) 0.20317(7) 0.36118(6) 0.0291(2) Uani d . 1 1 . .
    N N1 0.14650(8) 0.28483(9) 0.09695(7) 0.0251(3) Uani d . 1 1 . .
    H H71 0.1955(12) 0.3130(13) 0.1153(10) 0.036(5) Uiso d . 1 1 . .
    N N2 0.12052(7) 0.29144(9) 0.23257(7) 0.0232(2) Uani d . 1 1 . .
    H H72 0.0931(11) 0.2653(11) 0.2676(10) 0.028(4) Uiso d . 1 1 . .
    C C1 0.08967(8) 0.26236(9) 0.15016(8) 0.0197(3) Uani d . 1 1 . .
    C C11 0.12847(8) 0.25261(10) 0.00981(8) 0.0223(3) Uani d . 1 1 . .
    C C12 0.10350(9) 0.32650(10) -0.05553(8) 0.0238(3) Uani d . 1 1 . .
    C C13 0.09201(9) 0.29468(11) -0.14003(9) 0.0288(3) Uani d . 1 1 . .
    H H13 0.0771 0.3444 -0.1849 0.035 Uiso calc R 1 1 . .
    C C14 0.10227(9) 0.19063(12) -0.15889(9) 0.0307(3) Uani d . 1 1 . .
    H H14 0.0929 0.1695 -0.2168 0.037 Uiso calc R 1 1 . .
    C C15 0.12589(10) 0.11744(11) -0.09458(9) 0.0311(3) Uani d . 1 1 . .
    H H15 0.1324 0.0463 -0.1079 0.037 Uiso calc R 1 1 . .
    C C16 0.14008(9) 0.14937(11) -0.00994(9) 0.0281(3) Uani d . 1 1 . .
    H H16 0.1579 0.0998 0.0347 0.034 Uiso calc R 1 1 . .
    C C17 0.06484(12) 0.50262(12) -0.09648(10) 0.0408(4) Uani d . 1 1 . .
    H H171 0.1170 0.5116 -0.1257 0.061 Uiso calc R 1 1 . .
    H H172 0.0523 0.5689 -0.0712 0.061 Uiso calc R 1 1 . .
    H H173 0.0066 0.4796 -0.1377 0.061 Uiso calc R 1 1 . .
    C C21 0.20704(8) 0.34620(10) 0.26996(8) 0.0215(3) Uani d . 1 1 . .
    C C22 0.27304(8) 0.30070(10) 0.33908(8) 0.0218(3) Uani d . 1 1 . .
    C C23 0.35552(9) 0.35490(11) 0.37961(8) 0.0257(3) Uani d . 1 1 . .
    H H23 0.3997 0.3251 0.4272 0.031 Uiso calc R 1 1 . .
    C C24 0.37282(9) 0.45274(11) 0.35004(9) 0.0287(3) Uani d . 1 1 . .
    H H24 0.4298 0.4889 0.3770 0.034 Uiso calc R 1 1 . .
    C C25 0.30840(10) 0.49852(10) 0.28199(9) 0.0299(3) Uani d . 1 1 . .
    H H25 0.3210 0.5655 0.2623 0.036 Uiso calc R 1 1 . .
    C C26 0.22491(9) 0.44499(11) 0.24273(9) 0.0267(3) Uani d . 1 1 . .
    H H26 0.1797 0.4765 0.1968 0.032 Uiso calc R 1 1 . .
    C C27 0.31264(10) 0.15497(12) 0.43256(10) 0.0358(3) Uani d . 1 1 . .
    H H271 0.3761 0.1461 0.4205 0.054 Uiso calc R 1 1 . .
    H H272 0.2869 0.0869 0.4430 0.054 Uiso calc R 1 1 . .
    H H273 0.3185 0.1989 0.4832 0.054 Uiso calc R 1 1 . .
loop_
    _atom_site_aniso_label
    _atom_site_aniso_U_11
    _atom_site_aniso_U_22
    _atom_site_aniso_U_33
    _atom_site_aniso_U_12
    _atom_site_aniso_U_13
    _atom_site_aniso_U_23
    S1 0.01794(15) 0.03006(19) 0.02002(17) -0.00105(12) 0.00324(11) -0.00245(13)
    O1 0.0424(6) 0.0268(5) 0.0263(5) 0.0036(4) 0.0056(4) 0.0003(4)
    O2 0.0276(5) 0.0279(5) 0.0269(5) -0.0045(4) -0.0032(4) 0.0055(4)
    N1 0.0220(5) 0.0345(7) 0.0186(6) -0.0060(5) 0.0046(4) -0.0010(5)
    N2 0.0198(5) 0.0333(6) 0.0162(5) -0.0042(4) 0.0035(4) 0.0021(5)
    C1 0.0190(5) 0.0199(6) 0.0193(6) 0.0044(4) 0.0026(5) 0.0035(5)
    C11 0.0195(5) 0.0302(7) 0.0183(6) -0.0015(5) 0.0065(5) -0.0004(6)
    C12 0.0218(6) 0.0275(7) 0.0225(7) 0.0000(5) 0.0059(5) -0.0017(5)
    C13 0.0274(6) 0.0381(8) 0.0206(7) 0.0024(6) 0.0052(5) 0.0017(6)
    C14 0.0256(6) 0.0439(9) 0.0233(7) -0.0013(6) 0.0072(5) -0.0096(6)
    C15 0.0312(7) 0.0299(8) 0.0354(8) -0.0016(5) 0.0144(6) -0.0063(6)
    C16 0.0277(6) 0.0292(7) 0.0296(8) -0.0007(5) 0.0112(5) 0.0018(6)
    C17 0.0526(9) 0.0313(8) 0.0366(9) 0.0041(7) 0.0067(7) 0.0071(7)
    C21 0.0201(5) 0.0267(7) 0.0181(6) -0.0015(5) 0.0056(5) -0.0035(5)
    C22 0.0225(6) 0.0226(6) 0.0205(6) -0.0003(5) 0.0056(5) -0.0025(5)
    C23 0.0230(6) 0.0308(8) 0.0214(7) 0.0010(5) 0.0016(5) -0.0049(6)
    C24 0.0267(6) 0.0289(8) 0.0306(8) -0.0052(5) 0.0074(6) -0.0120(6)
    C25 0.0367(7) 0.0210(7) 0.0342(8) -0.0026(5) 0.0129(6) -0.0032(6)
    C26 0.0293(6) 0.0263(7) 0.0246(7) 0.0035(5) 0.0067(5) -0.0002(6)
    C27 0.0371(7) 0.0326(8) 0.0321(8) 0.0016(6) -0.0027(6) 0.0081(7)
_geom_special_details
;
;
loop_
    _geom_bond_atom_site_label_1
    _geom_bond_atom_site_label_2
    _geom_bond_site_symmetry_2
    _geom_bond_distance
    _geom_bond_publ_flag
    S1 C1 . 1.6923(12) ?
    O1 C12 . 1.3658(16) ?
    O1 C17 . 1.4324(17) ?
    O2 C22 . 1.3695(15) ?
    O2 C27 . 1.4266(16) ?
    N1 C1 . 1.3469(15) ?
    N1 C11 . 1.4275(16) ?
    N1 H71 . 0.782(16) ?
    N2 C1 . 1.3488(16) ?
    N2 C21 . 1.4277(15) ?
    N2 H72 . 0.831(16) ?
    C11 C16 . 1.3848(18) ?
    C11 C12 . 1.4003(18) ?
    C12 C13 . 1.3937(19) ?
    C13 C14 . 1.388(2) ?
    C13 H13 . 0.9500 ?
    C14 C15 . 1.381(2) ?
    C14 H14 . 0.9500 ?
    C15 C16 . 1.392(2) ?
    C15 H15 . 0.9500 ?
    C16 H16 . 0.9500 ?
    C17 H171 . 0.9800 ?
    C17 H172 . 0.9800 ?
    C17 H173 . 0.9800 ?
    C21 C26 . 1.3879(19) ?
    C21 C22 . 1.4053(17) ?
    C22 C23 . 1.3928(17) ?
    C23 C24 . 1.3887(19) ?
    C23 H23 . 0.9500 ?
    C24 C25 . 1.385(2) ?
    C24 H24 . 0.9500 ?
    C25 C26 . 1.3939(19) ?
    C25 H25 . 0.9500 ?
    C26 H26 . 0.9500 ?
    C27 H271 . 0.9800 ?
    C27 H272 . 0.9800 ?
    C27 H273 . 0.9800 ?
loop_
    _geom_angle_atom_site_label_1
    _geom_angle_atom_site_label_2
    _geom_angle_atom_site_label_3
    _geom_angle_site_symmetry_1
    _geom_angle_site_symmetry_3
    _geom_angle
    _geom_angle_publ_flag
    C12 O1 C17 . . 117.11(11) ?
    C22 O2 C27 . . 117.21(10) ?
    C1 N1 C11 . . 124.69(11) ?
    C1 N1 H71 . . 118.9(12) ?
    C11 N1 H71 . . 116.2(12) ?
    C1 N2 C21 . . 126.87(11) ?
    C1 N2 H72 . . 117.3(10) ?
    C21 N2 H72 . . 114.6(10) ?
    N1 C1 N2 . . 117.50(11) ?
    N1 C1 S1 . . 122.59(10) ?
    N2 C1 S1 . . 119.91(9) ?
    C16 C11 C12 . . 120.07(12) ?
    C16 C11 N1 . . 120.07(12) ?
    C12 C11 N1 . . 119.79(12) ?
    O1 C12 C13 . . 124.73(12) ?
    O1 C12 C11 . . 116.24(11) ?
    C13 C12 C11 . . 119.02(13) ?
    C14 C13 C12 . . 120.20(13) ?
    C14 C13 H13 . . 119.9 ?
    C12 C13 H13 . . 119.9 ?
    C15 C14 C13 . . 120.84(13) ?
    C15 C14 H14 . . 119.6 ?
    C13 C14 H14 . . 119.6 ?
    C14 C15 C16 . . 119.12(13) ?
    C14 C15 H15 . . 120.4 ?
    C16 C15 H15 . . 120.4 ?
    C11 C16 C15 . . 120.70(13) ?
    C11 C16 H16 . . 119.6 ?
    C15 C16 H16 . . 119.6 ?
    O1 C17 H171 . . 109.5 ?
    O1 C17 H172 . . 109.5 ?
    H171 C17 H172 . . 109.5 ?
    O1 C17 H173 . . 109.5 ?
    H171 C17 H173 . . 109.5 ?
    H172 C17 H173 . . 109.5 ?
    C26 C21 C22 . . 119.49(11) ?
    C26 C21 N2 . . 121.67(11) ?
    C22 C21 N2 . . 118.75(11) ?
    O2 C22 C23 . . 124.96(12) ?
    O2 C22 C21 . . 115.17(11) ?
    C23 C22 C21 . . 119.87(12) ?
    C24 C23 C22 . . 119.56(12) ?
    C24 C23 H23 . . 120.2 ?
    C22 C23 H23 . . 120.2 ?
    C25 C24 C23 . . 121.17(12) ?
    C25 C24 H24 . . 119.4 ?
    C23 C24 H24 . . 119.4 ?
    C24 C25 C26 . . 119.12(13) ?
    C24 C25 H25 . . 120.4 ?
    C26 C25 H25 . . 120.4 ?
    C21 C26 C25 . . 120.76(13) ?
    C21 C26 H26 . . 119.6 ?
    C25 C26 H26 . . 119.6 ?
    O2 C27 H271 . . 109.5 ?
    O2 C27 H272 . . 109.5 ?
    H271 C27 H272 . . 109.5 ?
    O2 C27 H273 . . 109.5 ?
    H271 C27 H273 . . 109.5 ?
    H272 C27 H273 . . 109.5 ?
loop_
    _geom_torsion_atom_site_label_1
    _geom_torsion_atom_site_label_2
    _geom_torsion_atom_site_label_3
    _geom_torsion_atom_site_label_4
    _geom_torsion_site_symmetry_1
    _geom_torsion_site_symmetry_2
    _geom_torsion_site_symmetry_3
    _geom_torsion_site_symmetry_4
    _geom_torsion
    _geom_torsion_publ_flag
    C11 N1 C1 N2 . . . . 174.85(11) ?
    C11 N1 C1 S1 . . . . -5.62(18) ?
    C21 N2 C1 N1 . . . . 1.47(19) ?
    C21 N2 C1 S1 . . . . -178.08(10) ?
    C1 N1 C11 C16 . . . . -71.93(16) ?
    C1 N1 C11 C12 . . . . 111.13(14) ?
    C17 O1 C12 C13 . . . . 1.17(18) ?
    C17 O1 C12 C11 . . . . -178.84(12) ?
    C16 C11 C12 O1 . . . . 179.11(11) ?
    N1 C11 C12 O1 . . . . -3.95(16) ?
    C16 C11 C12 C13 . . . . -0.90(17) ?
    N1 C11 C12 C13 . . . . 176.04(11) ?
    O1 C12 C13 C14 . . . . -177.99(12) ?
    C11 C12 C13 C14 . . . . 2.02(18) ?
    C12 C13 C14 C15 . . . . -1.4(2) ?
    C13 C14 C15 C16 . . . . -0.4(2) ?
    C12 C11 C16 C15 . . . . -0.89(18) ?
    N1 C11 C16 C15 . . . . -177.83(11) ?
    C14 C15 C16 C11 . . . . 1.57(19) ?
    C1 N2 C21 C26 . . . . 60.94(18) ?
    C1 N2 C21 C22 . . . . -122.51(14) ?
    C27 O2 C22 C23 . . . . 1.70(18) ?
    C27 O2 C22 C21 . . . . -178.28(11) ?
    C26 C21 C22 O2 . . . . -179.98(11) ?
    N2 C21 C22 O2 . . . . 3.39(16) ?
    C26 C21 C22 C23 . . . . 0.04(18) ?
    N2 C21 C22 C23 . . . . -176.59(11) ?
    O2 C22 C23 C24 . . . . 178.63(11) ?
    C21 C22 C23 C24 . . . . -1.39(19) ?
    C22 C23 C24 C25 . . . . 1.41(19) ?
    C23 C24 C25 C26 . . . . -0.1(2) ?
    C22 C21 C26 C25 . . . . 1.34(19) ?
    N2 C21 C26 C25 . . . . 177.86(12) ?
    C24 C25 C26 C21 . . . . -1.3(2) ?
loop_
    _geom_hbond_atom_site_label_D
    _geom_hbond_atom_site_label_H
    _geom_hbond_atom_site_label_A
    _geom_hbond_site_symmetry_A
    _geom_hbond_distance_DH
    _geom_hbond_distance_HA
    _geom_hbond_distance_DA
    _geom_hbond_angle_DHA
    N2 H72 S1 2 0.831(16) 2.506(17) 3.3343(12) 174.3(14)
    N1 H71 Cg1 7_555 0.782(16) 2.967(18) 3.5127(13) 129.1(14)
data_global
_journal_date_recd_electronic     2011-09-28
_journal_date_accepted     2011-10-04
_journal_name_full     'Acta Crystallographica, Section E'
_journal_year     2011
_journal_volume     67
_journal_issue     11
_journal_page_first     o2889
_journal_page_last     o2889
_journal_paper_category     QO
_journal_coeditor_code     HB6427
_publ_contact_author_name     'Dr Richard Betz'
_publ_contact_author_address
;
Department of Chemistry
Nelson Mandela Metropolitan University
Summerstrand Campus (South)
University Way
Summerstrand
PO Box 77000
Port Elizabeth 6031
South Africa
;
_publ_contact_author_email     'richard.betz@webmail.co.za'
_publ_contact_author_fax     '+27-41-504-4236'
_publ_contact_author_phone     '+27-41-504-4285'
_publ_section_title
;
1,3-Bis(2-methoxyphenyl)thiourea
;
loop_
    _publ_author_name
    _publ_author_address
    'van Rooyen, Jason'
;
Nelson Mandela Metropolitan University
Summerstrand Campus
Department of Chemistry
University Way
Summerstrand
PO Box 77000
Port Elizabeth 6031
South Africa
;
    'Betz, Richard'
;
Nelson Mandela Metropolitan University
Summerstrand Campus
Department of Chemistry
University Way
Summerstrand
PO Box 77000
Port Elizabeth 6031
South Africa
;
    'Brecht, Bernardus J. A. M. van'
;
Nelson Mandela Metropolitan University
Summerstrand Campus
Department of Chemistry
University Way
Summerstrand
PO Box 77000
Port Elizabeth 6031
South Africa
;
