# Supplementary material for: 1,3-Bis(2-meth­oxy­phen­yl)thio­urea
Source: Acta Crystallogr Sect E Struct Rep Online. 2011 Oct 8;67(Pt 11):o2889. doi: 10.1107/S1600536811040852 (PMC3247619; doi:10.1107/S1600536811040852)
Supplement: Supplementary file 3 [file e-67-o2889-Isup3.hkl]

# 
# h,k,l, Fc-squared, Fo-squared, sigma(Fo-squared) and status flag 
# 
data_I
_shelx_title ' 5m_hs1_s in C2/c' 
_shelx_refln_list_code          4 
_shelx_F_calc_maximum      342.80 
_exptl_crystal_F_000      1216.00 
_reflns_d_resolution_high  0.7504 
 
loop_ 
 _symmetry_equiv_pos_as_xyz 
 'x, y, z' 
 '-x, y, -z+1/2' 
 'x+1/2, y+1/2, z' 
 '-x+1/2, y+1/2, -z+1/2' 
 '-x, -y, -z' 
 'x, -y, z-1/2' 
 '-x+1/2, -y+1/2, -z' 
 'x+1/2, -y+1/2, z-1/2' 
 
_cell_length_a    14.3187 
_cell_length_b    12.8628 
_cell_length_c    16.1168 
_cell_angle_alpha  90.000 
_cell_angle_beta  103.790 
_cell_angle_gamma  90.000 
 
_shelx_F_squared_multiplier     1.000 
 
loop_ 
 _refln_index_h 
 _refln_index_k 
 _refln_index_l 
 _refln_F_squared_calc 
 _refln_F_squared_meas 
 _refln_F_squared_sigma 
 _refln_observed_status 
   2   0   0     2049.37     1890.36    113.54 o 
   4   0   0    35924.66    34449.68   1110.90 o 
   6   0   0     3092.07     3403.34    125.18 o 
   8   0   0    19067.96    20022.73   1082.96 o 
  10   0   0     3385.29     3283.91     53.73 o 
  12   0   0       35.86       48.54     19.50 o 
  14   0   0       90.83       51.64     22.43 o 
  16   0   0       18.22        6.06     23.01 o 
  18   0   0      854.62      874.05     64.63 o 
   1   1   0      141.67      105.49     33.19 o 
   3   1   0     1035.96     1054.25     38.49 o 
   5   1   0      702.46      773.65     20.59 o 
   7   1   0    12729.87    12930.51    458.34 o 
   9   1   0        0.27        2.49      8.90 o 
  11   1   0      510.10      514.95     21.46 o 
  13   1   0       92.59      108.91     15.29 o 
  15   1   0      290.52      305.28     21.60 o 
  17   1   0        1.03        8.44     18.76 o 
   0   2   0    84143.10    74426.31   4160.94 o 
   2   2   0     1076.57     1287.22     43.78 o 
   4   2   0      602.04      616.49     18.82 o 
   6   2   0        2.46       18.32      6.46 o 
   8   2   0    14216.77    14587.07    557.26 o 
  10   2   0      349.55      377.50     19.05 o 
  12   2   0      404.41      353.58     24.20 o 
  14   2   0       67.10       81.11     16.04 o 
  16   2   0      268.17      282.35     30.34 o 
  18   2   0      307.34      312.64     33.36 o 
   1   3   0     4247.73     4585.15    186.73 o 
   3   3   0    21119.71    20356.29    632.14 o 
   5   3   0      751.63      879.92     71.39 o 
   7   3   0     3218.85     3538.66     98.66 o 
   9   3   0      282.08      213.58     13.23 o 
  11   3   0      838.13      878.41     34.79 o 
  13   3   0     2173.69     2109.38     64.96 o 
  15   3   0      102.47       88.95     17.68 o 
  17   3   0        0.07      -15.26     19.36 o 
   0   4   0    13259.06    12725.56    586.31 o 
   2   4   0     2449.01     2683.70     96.73 o 
   4   4   0      790.39      813.13     23.46 o 
   6   4   0     1041.02     1106.58     35.97 o 
   8   4   0      227.93      206.42     12.57 o 
  10   4   0       23.21       21.33     11.10 o 
  12   4   0      332.40      374.22     24.58 o 
  14   4   0       47.61       60.14     16.40 o 
  16   4   0       20.30       25.37     18.55 o 
  18   4   0       30.51       26.27     32.74 o 
   1   5   0       32.43       26.25      4.91 o 
   3   5   0    11688.61    11622.53    295.25 o 
   5   5   0    14883.29    15566.66    531.97 o 
   7   5   0       88.47      129.68     10.43 o 
   9   5   0     1358.25     1272.15     38.15 o 
  11   5   0      727.99      733.00     30.25 o 
  13   5   0      137.76      140.81     17.15 o 
  15   5   0      248.75      249.60     21.57 o 
  17   5   0       14.41      -19.66     19.66 o 
   0   6   0     8840.29     9005.20    435.80 o 
   2   6   0      621.58      680.66     21.01 o 
   4   6   0     1262.67     1280.02     43.09 o 
   6   6   0     1309.14     1348.91     30.53 o 
   8   6   0      351.13      391.03     18.96 o 
  10   6   0      205.51      235.97     15.61 o 
  12   6   0       38.51       24.35     13.77 o 
  14   6   0        8.84      -10.53     16.06 o 
  16   6   0       23.37       31.18     19.85 o 
   1   7   0      256.78      344.88     13.15 o 
   3   7   0    11837.95    11715.50    287.92 o 
   5   7   0    10149.00    10630.66    265.34 o 
   7   7   0      138.35      156.63     10.23 o 
   9   7   0      139.78      119.62     13.26 o 
  11   7   0      265.37      243.96     24.03 o 
  13   7   0       60.70       79.42     16.63 o 
  15   7   0       20.80        5.83     18.36 o 
   0   8   0     7133.38     7054.36     60.51 o 
   2   8   0      266.72      240.53     12.88 o 
   4   8   0     3342.82     3395.54     32.42 o 
   6   8   0      761.42      861.55     19.96 o 
   8   8   0     3216.21     3085.11     70.63 o 
  10   8   0      945.65      981.93     37.29 o 
  12   8   0      432.96      456.65     34.29 o 
  14   8   0      378.37      367.89     23.98 o 
  16   8   0      393.45      348.23     26.89 o 
   1   9   0        8.44        9.09      8.31 o 
   3   9   0       53.06       57.60      9.69 o 
   5   9   0     4418.70     4401.45    134.80 o 
   7   9   0     1056.65     1059.42     27.33 o 
   9   9   0      721.81      737.25     26.49 o 
  11   9   0      273.89      291.96     16.59 o 
  13   9   0      136.50      128.14     16.35 o 
  15   9   0      105.05      109.32     20.78 o 
   0  10   0     2684.90     2574.64     71.61 o 
   2  10   0     1923.16     1994.99     34.26 o 
   4  10   0     4229.47     4250.43    103.45 o 
   6  10   0        4.54        5.54     13.58 o 
   8  10   0      522.77      548.58     25.30 o 
  10  10   0      170.24      171.36     16.54 o 
  12  10   0      729.62      828.12     29.24 o 
  14  10   0      425.72      424.52     25.09 o 
   1  11   0        3.93       -8.78     24.74 o 
   3  11   0        0.63       24.44     17.46 o 
   5  11   0     1252.76     1222.23     89.08 o 
   7  11   0      234.65      227.85     32.90 o 
   9  11   0      166.37      179.33     38.43 o 
  11  11   0      229.20      262.90     49.62 o 
  13  11   0        2.71      -14.91     20.25 o 
   0  12   0      981.52      985.14     57.06 o 
   2  12   0       69.39       76.20     34.06 o 
   4  12   0     1108.57     1073.33     43.01 o 
   6  12   0      251.35      257.98     28.56 o 
   8  12   0     3508.20     3556.61    194.47 o 
  10  12   0      254.12      180.18     31.22 o 
  12  12   0        1.01       -4.16     23.97 o 
   1  13   0     2684.84     2594.32     98.11 o 
   3  13   0      181.82      156.90     25.49 o 
   5  13   0        5.14       22.96     21.40 o 
   7  13   0       43.19       27.28     24.61 o 
   9  13   0      714.50      802.10     48.04 o 
  11  13   0      124.95      148.18     32.61 o 
   0  14   0     2446.97     2208.42     83.26 o 
   2  14   0       44.22       49.78     23.87 o 
   4  14   0      123.04      120.83     27.38 o 
   6  14   0      114.62      102.16     40.76 o 
   8  14   0       27.96       22.58     28.81 o 
  10  14   0       11.15        7.57     31.29 o 
   1  15   0      583.31      547.44     43.42 o 
   3  15   0       59.68       33.44     26.95 o 
   5  15   0      959.04     1051.52     52.08 o 
   7  15   0       77.94      102.96     31.16 o 
   0  16   0      235.22      250.94     48.91 o 
   2  16   0       88.20      112.07     30.57 o 
   4  16   0       17.65       17.05     29.01 o 
   6  16   0      195.43      221.17     36.20 o 
   1  17   0      327.01      381.30     39.11 o 
 -17   1   1      234.81      233.21     23.20 o 
 -15   1   1      717.18      671.76     51.68 o 
 -13   1   1     1070.32      996.96     28.66 o 
 -11   1   1      196.50      171.14     14.08 o 
  -9   1   1     3177.69     2991.85     81.77 o 
  -7   1   1    19392.63    18766.98    574.23 o 
  -5   1   1    41229.14    41672.77   1467.56 o 
  -3   1   1    23658.32    22603.63    542.89 o 
  -1   1   1       16.71       11.46      3.06 o 
   1   1   1    12358.40    11789.52    448.79 o 
   3   1   1    65397.23    62836.79   1392.35 o 
   5   1   1     1537.22     1577.88     60.00 o 
   7   1   1     2977.92     3287.92     85.55 o 
   9   1   1      446.74      431.30     22.61 o 
  11   1   1       96.46       85.15     12.70 o 
  13   1   1      994.79      937.52     28.25 o 
  15   1   1        3.14        4.53     15.92 o 
  17   1   1     1187.92     1264.15     88.07 o 
 -18   2   1       99.53       86.89     22.97 o 
 -16   2   1      186.31      176.28     20.21 o 
 -14   2   1      334.53      316.60     20.72 o 
 -12   2   1     4103.53     3889.61    139.08 o 
 -10   2   1      451.80      450.31     20.00 o 
  -8   2   1      913.18     1010.56     21.50 o 
  -6   2   1      164.89      191.88     10.43 o 
  -4   2   1    30479.98    30579.44    716.43 o 
  -2   2   1    16252.65    16456.26    458.63 o 
   0   2   1    10988.14     9830.92    692.23 o 
   2   2   1     2942.00     3056.71     95.13 o 
   4   2   1       39.37       64.13      6.06 o 
   6   2   1      157.75      189.35     10.22 o 
   8   2   1        2.64        7.92      8.13 o 
  10   2   1      116.26      109.32     12.57 o 
  12   2   1      549.07      536.29     40.76 o 
  14   2   1     3655.19     3455.83     63.79 o 
  16   2   1       46.92       33.66     17.74 o 
  18   2   1       79.07       93.01     24.22 o 
 -17   3   1       14.93        6.33     19.19 o 
 -15   3   1      720.20      614.63     28.81 o 
 -13   3   1      521.18      506.07     24.26 o 
 -11   3   1      231.21      218.16     15.55 o 
  -9   3   1      561.02      439.59     18.25 o 
  -7   3   1     7773.30     8355.27    189.17 o 
  -5   3   1      647.99      689.45     25.38 o 
  -3   3   1     1893.95     1729.67     78.20 o 
  -1   3   1    10246.30    10302.92    230.89 o 
   1   3   1    15346.73    15166.21    526.37 o 
   3   3   1      802.99      843.34     20.09 o 
   5   3   1    12996.59    13544.48    219.16 o 
   7   3   1     4549.72     4847.26    126.06 o 
   9   3   1       11.72       10.77      9.43 o 
  11   3   1       65.36       74.67     12.93 o 
  13   3   1     1559.48     1599.82     64.16 o 
  15   3   1       20.88      -10.18     15.98 o 
  17   3   1      179.28      206.10     23.59 o 
 -18   4   1        0.92      -10.56     21.29 o 
 -16   4   1      646.69      622.69     31.76 o 
 -14   4   1      750.06      772.48     43.53 o 
 -12   4   1     1579.82     1527.27     68.49 o 
 -10   4   1     1676.77     1676.61     91.18 o 
  -8   4   1     4265.47     3969.68    136.90 o 
  -6   4   1     1341.78     1358.33     36.14 o 
  -4   4   1    14697.10    15013.01    361.79 o 
  -2   4   1     2729.53     2718.14     92.02 o 
   0   4   1     1283.03     1296.00     45.71 o 
   2   4   1      369.70      402.32     19.27 o 
   4   4   1     6317.87     6133.71    217.87 o 
   6   4   1      145.80      142.70     10.94 o 
   8   4   1       65.27       59.72     10.16 o 
  10   4   1     2046.17     2095.83     41.68 o 
  12   4   1       72.08       30.54     13.63 o 
  14   4   1     1980.96     1914.86     59.95 o 
  16   4   1      109.10      128.31     20.84 o 
 -17   5   1       15.21       -5.72     19.48 o 
 -15   5   1      539.26      479.85     29.02 o 
 -13   5   1      128.33      103.37     18.15 o 
 -11   5   1       22.57       12.71     11.17 o 
  -9   5   1      646.93      599.38     24.37 o 
  -7   5   1       26.91       26.02      8.20 o 
  -5   5   1      171.50      187.22     11.18 o 
  -3   5   1     2073.43     2071.73     39.97 o 
  -1   5   1       72.72       64.59      5.47 o 
   1   5   1     7929.53     7942.04    262.31 o 
   3   5   1      338.59      400.11     12.28 o 
   5   5   1     1119.65     1276.34     35.40 o 
   7   5   1       86.52      129.78     11.00 o 
   9   5   1      239.93      245.22     22.21 o 
  11   5   1       50.78       32.70     12.68 o 
  13   5   1      341.30      279.83     28.40 o 
  15   5   1       30.33        8.01     17.43 o 
  17   5   1       13.79       21.88     21.07 o 
 -16   6   1      567.15      575.65     31.74 o 
 -14   6   1      418.53      439.17     30.39 o 
 -12   6   1     2389.51     2316.62     82.61 o 
 -10   6   1     2627.27     2585.50    105.22 o 
  -8   6   1      554.81      505.96     32.69 o 
  -6   6   1      546.85      504.13     15.02 o 
  -4   6   1     7999.66     7896.55    177.32 o 
  -2   6   1    22331.30    22721.51    293.46 o 
   0   6   1       67.09       91.58      6.88 o 
   2   6   1     2580.09     2863.20     83.55 o 
   4   6   1     4339.97     4392.22    101.85 o 
   6   6   1     1071.79     1191.42     29.77 o 
   8   6   1       85.05      108.36     11.93 o 
  10   6   1     1784.71     1787.52     58.74 o 
  12   6   1       19.54       -0.53     14.15 o 
  14   6   1      714.14      685.05     34.12 o 
  16   6   1      515.73      469.79     28.69 o 
 -17   7   1      796.59      713.30     36.19 o 
 -15   7   1      343.34      319.93     23.70 o 
 -13   7   1        0.82      -14.12     14.12 o 
 -11   7   1        0.77       -5.14     13.95 o 
  -9   7   1     1317.55     1357.16     40.84 o 
  -7   7   1      623.13      741.15     17.19 o 
  -5   7   1     3297.75     3214.14    113.40 o 
  -3   7   1     1082.65     1147.83     35.38 o 
  -1   7   1     1061.69      976.89     21.26 o 
   1   7   1     2845.29     3040.26     36.64 o 
   3   7   1      473.41      536.84     54.03 o 
   5   7   1     2669.04     2709.14     66.66 o 
   7   7   1       42.96       33.76      8.46 o 
   9   7   1      855.65      949.73     28.77 o 
  11   7   1      424.36      427.41     24.54 o 
  13   7   1        0.27      -14.63     15.20 o 
  15   7   1        5.00       18.66     18.58 o 
 -16   8   1      265.05      248.64     28.58 o 
 -14   8   1      797.84      860.55     38.41 o 
 -12   8   1      258.29      263.42     19.76 o 
 -10   8   1      128.75      129.35     12.48 o 
  -8   8   1      296.09      285.40     13.43 o 
  -6   8   1      626.64      538.55     60.46 o 
  -4   8   1     2518.04     2505.70     75.87 o 
  -2   8   1     1609.48     1524.36     24.62 o 
   0   8   1     1237.04     1434.71     22.77 o 
   2   8   1     1819.13     2046.96     31.18 o 
   4   8   1     1934.04     1836.11     65.79 o 
   6   8   1       80.17       75.31      9.94 o 
   8   8   1        5.36       10.23      9.31 o 
  10   8   1       38.68       41.36     11.01 o 
  12   8   1       35.17       51.60     15.87 o 
  14   8   1      174.37      151.85     20.30 o 
  16   8   1      423.81      411.45     28.93 o 
 -15   9   1      739.78      736.47     28.72 o 
 -13   9   1        5.16        8.17     14.39 o 
 -11   9   1       34.47       32.29     12.44 o 
  -9   9   1     2187.21     2206.67     55.55 o 
  -7   9   1     5991.38     6063.38    221.95 o 
  -5   9   1     2806.10     2773.84     89.25 o 
  -3   9   1       10.35       19.64      8.98 o 
  -1   9   1      880.15      889.82     19.32 o 
   1   9   1      398.65      364.38     15.52 o 
   3   9   1     1959.28     1938.61     39.16 o 
   5   9   1        3.93        4.78      9.49 o 
   7   9   1     2196.03     2135.35     76.13 o 
   9   9   1     2777.86     2928.77     84.19 o 
  11   9   1      577.01      592.94     27.34 o 
  13   9   1      232.59      239.98     20.60 o 
  15   9   1       19.61        8.82     19.46 o 
 -14  10   1        0.92      -15.12     17.71 o 
 -12  10   1       69.39       52.72     16.20 o 
 -10  10   1        1.97      -11.58     11.58 o 
  -8  10   1      144.53      127.56     13.19 o 
  -6  10   1       39.82       27.58     11.44 o 
  -4  10   1      203.07      216.83     16.53 o 
  -2  10   1      223.36      217.44     16.19 o 
   0  10   1      575.27      587.48     23.81 o 
   2  10   1       16.28       16.79     16.03 o 
   4  10   1     2655.18     2634.08     58.34 o 
   6  10   1      171.30      178.76     18.14 o 
   8  10   1      703.76      684.75     37.23 o 
  10  10   1        2.69      -10.04     13.52 o 
  12  10   1      101.46      102.42     18.14 o 
  14  10   1        9.86       -6.28     18.78 o 
 -13  11   1      244.62      263.97     25.03 o 
 -11  11   1      329.48      317.67     40.02 o 
  -9  11   1      297.95      302.04     31.08 o 
  -7  11   1     1490.67     1502.64     83.84 o 
  -5  11   1     1756.56     1732.44     47.95 o 
  -3  11   1     1412.01     1382.96     43.23 o 
  -1  11   1     1507.58     1426.54     42.99 o 
   1  11   1       48.87       37.55     18.11 o 
   3  11   1      135.94      169.84     22.54 o 
   5  11   1      646.63      621.23     28.22 o 
   7  11   1     2867.83     2794.42    104.64 o 
   9  11   1      698.76      800.94     34.82 o 
  11  11   1       62.31       50.24     18.44 o 
  13  11   1      821.60      910.99     35.19 o 
 -12  12   1      100.39       73.36     25.57 o 
 -10  12   1      123.10      108.55     28.37 o 
  -8  12   1      577.91      609.90     63.75 o 
  -6  12   1      822.12      777.66     40.55 o 
  -4  12   1       11.03        8.71     18.70 o 
  -2  12   1       84.20       58.77     20.57 o 
   0  12   1     1004.65      928.41     39.52 o 
   2  12   1      189.26      178.76     24.08 o 
   4  12   1      385.67      353.63     29.38 o 
   6  12   1      229.06      275.48     29.61 o 
   8  12   1        0.74      -19.35     23.67 o 
  10  12   1       46.93       24.89     27.13 o 
  12  12   1       72.99      103.60     32.99 o 
 -11  13   1      132.05      152.03     32.91 o 
  -9  13   1      676.46      742.24     75.69 o 
  -7  13   1       37.44       24.40     24.47 o 
  -5  13   1      771.90      787.34     41.58 o 
  -3  13   1      119.98      104.21     23.26 o 
  -1  13   1      584.81      555.00     36.02 o 
   1  13   1        0.28       21.54     20.17 o 
   3  13   1       11.22       18.30     20.35 o 
   5  13   1       41.75       45.15     45.41 o 
   7  13   1      230.01      236.84     29.98 o 
   9  13   1       32.26       32.68     27.38 o 
  11  13   1      306.49      356.73     55.60 o 
 -10  14   1      441.60      400.73     41.16 o 
  -8  14   1      125.31      127.13     31.44 o 
  -6  14   1      900.25      870.34     47.35 o 
  -4  14   1      200.24      194.32     37.55 o 
  -2  14   1      510.24      523.04     69.87 o 
   0  14   1       94.78       83.25     31.73 o 
   2  14   1      350.30      352.56     32.90 o 
   4  14   1      517.11      459.63     51.82 o 
   6  14   1       68.27       56.74     27.16 o 
   8  14   1      287.35      261.77     47.74 o 
  10  14   1       63.23        9.96     31.89 o 
  -9  15   1       46.72       30.32     32.40 o 
  -7  15   1       50.99       17.95     27.99 o 
  -5  15   1       18.46       25.74     27.57 o 
  -3  15   1       49.19        7.59     25.93 o 
  -1  15   1      227.51      222.82     32.32 o 
   1  15   1        0.02       12.33     24.91 o 
   3  15   1       41.88       25.59     43.38 o 
   5  15   1       54.69       25.26     40.47 o 
   7  15   1       88.93      103.72     31.99 o 
  -6  16   1       89.71      132.54     33.55 o 
  -4  16   1      265.20      328.11     37.77 o 
  -2  16   1      241.26      207.25     33.75 o 
   0  16   1      355.42      389.71     38.07 o 
   2  16   1      118.08      103.64     30.88 o 
   4  16   1       86.08       71.50     30.26 o 
   6  16   1      169.74      162.29     58.22 o 
  -1  17   1        0.45       20.50     30.05 o 
   1  17   1       48.65       46.86     31.69 o 
 -18   0   2     1007.81     1045.71     54.11 o 
 -16   0   2      180.44      235.24     30.05 o 
 -14   0   2     1440.51     1298.71     59.10 o 
 -12   0   2     4491.07     4510.61    374.38 o 
 -10   0   2     3426.49     3150.07    164.48 o 
  -8   0   2      644.77      887.52     74.53 o 
  -6   0   2       10.34       21.22      8.67 o 
  -4   0   2   117512.53   111248.93   6519.86 o 
  -2   0   2    16534.35    16465.98    955.74 o 
   0   0   2      117.18      144.98      8.73 o 
   2   0   2    12068.35    12188.35    105.97 o 
   4   0   2     6294.56     5858.90    237.26 o 
   6   0   2     4770.87     4852.04    326.05 o 
   8   0   2      203.06      186.11     16.67 o 
  10   0   2       62.05       30.91     17.18 o 
  12   0   2     8052.06     7707.82    520.81 o 
  14   0   2     1738.65     1602.11     93.45 o 
  16   0   2      367.19      396.59     41.34 o 
  18   0   2       18.41       56.24     32.22 o 
 -17   1   2      105.59       93.42     20.19 o 
 -15   1   2        5.15        2.10     15.75 o 
 -13   1   2      101.56      110.14     14.89 o 
 -11   1   2     3506.56     3499.43    107.15 o 
  -9   1   2      300.77      291.21     16.47 o 
  -7   1   2      185.50      202.04     14.79 o 
  -5   1   2     1736.33     1769.41     48.07 o 
  -3   1   2     6206.61     6098.17    175.56 o 
  -1   1   2      318.76      278.37     26.12 o 
   1   1   2     7021.37     6654.63    161.87 o 
   3   1   2     4286.42     4209.10     35.85 o 
   5   1   2      835.86      939.09     24.46 o 
   7   1   2     1590.31     1489.89     46.31 o 
   9   1   2     1665.88     1737.32     52.44 o 
  11   1   2      442.25      410.72     37.90 o 
  13   1   2     1140.30     1125.05     48.91 o 
  15   1   2       46.65       46.97     16.80 o 
  17   1   2       62.59       56.89     20.77 o 
 -18   2   2      693.50      724.43     55.67 o 
 -16   2   2       63.82       91.02     18.82 o 
 -14   2   2      245.30      213.07     18.61 o 
 -12   2   2     7194.11     7215.75    232.53 o 
 -10   2   2     3098.75     2923.63     81.60 o 
  -8   2   2      379.61      391.90     16.31 o 
  -6   2   2     3400.70     3514.62    160.51 o 
  -4   2   2      617.95      701.82     31.51 o 
  -2   2   2     1840.66     2080.26     56.39 o 
   0   2   2      737.26      768.97     59.10 o 
   2   2   2     7906.34     7366.55    183.04 o 
   4   2   2     1806.81     1734.27     59.69 o 
   6   2   2     9815.10    10034.32    286.07 o 
   8   2   2      521.06      564.77     18.00 o 
  10   2   2      848.59      763.24     44.79 o 
  12   2   2     2655.41     2543.50     39.06 o 
  14   2   2      793.43      738.57     28.89 o 
  16   2   2      558.27      577.97     34.32 o 
 -17   3   2     2657.29     2453.92     91.10 o 
 -15   3   2      702.91      616.46     28.71 o 
 -13   3   2     2073.48     2002.97     82.11 o 
 -11   3   2     1653.14     1723.70     81.94 o 
  -9   3   2     2612.91     2684.51    139.34 o 
  -7   3   2      207.47      182.78     10.89 o 
  -5   3   2     1194.73     1147.78     55.30 o 
  -3   3   2     7566.17     7815.77    224.21 o 
  -1   3   2     1646.64     1590.20     62.55 o 
   1   3   2    21016.01    20644.70    577.51 o 
   3   3   2      230.56      208.61     12.82 o 
   5   3   2     1016.03     1130.82     30.29 o 
   7   3   2     1757.34     1660.86     28.00 o 
   9   3   2     2415.03     2426.96     75.63 o 
  11   3   2      364.66      358.66     20.35 o 
  13   3   2      549.51      611.56     26.16 o 
  15   3   2      811.39      782.13     31.93 o 
  17   3   2      978.96      955.94     37.29 o 
 -18   4   2       11.37       56.32     22.09 o 
 -16   4   2       97.13      118.72     19.68 o 
 -14   4   2        1.30      -15.25     15.25 o 
 -12   4   2      241.83      213.94     17.48 o 
 -10   4   2       90.51       62.90     11.67 o 
  -8   4   2     1145.33     1190.27     37.90 o 
  -6   4   2     1837.12     1892.48     49.83 o 
  -4   4   2      368.60      300.45     70.92 o 
  -2   4   2     3694.64     3706.85     89.11 o 
   0   4   2     7061.35     6909.15    219.63 o 
   2   4   2      113.12      110.39      6.44 o 
   4   4   2     2830.00     2949.47     56.10 o 
   6   4   2     2080.97     2039.31     87.49 o 
   8   4   2      704.44      678.58     24.71 o 
  10   4   2      230.07      280.40     16.22 o 
  12   4   2        0.98       -9.76     12.80 o 
  14   4   2      541.23      546.30     27.84 o 
  16   4   2       33.98       32.70     19.26 o 
 -17   5   2      958.22      975.92     42.69 o 
 -15   5   2      846.47      904.19     41.01 o 
 -13   5   2     3151.81     3061.17     78.49 o 
 -11   5   2      299.81      324.83     22.02 o 
  -9   5   2     3886.10     4021.72    163.29 o 
  -7   5   2      264.51      217.81     12.03 o 
  -5   5   2     3101.60     2762.89    194.66 o 
  -3   5   2     1783.73     2030.37     39.60 o 
  -1   5   2      278.83      253.18     19.10 o 
   1   5   2     1122.62      963.61     38.43 o 
   3   5   2      583.52      633.53     24.58 o 
   5   5   2      175.32      254.57     12.84 o 
   7   5   2     1113.68     1104.36     29.34 o 
   9   5   2     6343.31     5982.37    258.92 o 
  11   5   2      853.66      943.39     28.83 o 
  13   5   2     2581.11     2515.08     75.72 o 
  15   5   2      709.65      702.46     36.47 o 
  17   5   2      787.13      823.36     47.29 o 
 -16   6   2       99.08       78.37     20.75 o 
 -14   6   2      357.37      374.69     23.22 o 
 -12   6   2       31.78       44.60     13.29 o 
 -10   6   2      604.75      628.13     22.24 o 
  -8   6   2      288.27      292.29     16.98 o 
  -6   6   2      179.08      240.83     10.86 o 
  -4   6   2     3022.85     3209.12     48.28 o 
  -2   6   2      166.70      166.41     19.19 o 
   0   6   2     1269.93     1316.03    164.09 o 
   2   6   2     1538.09     1720.26     38.84 o 
   4   6   2     3906.15     3947.26     85.71 o 
   6   6   2        1.62       -2.34      6.76 o 
   8   6   2       26.47       13.21     10.45 o 
  10   6   2       71.26       31.77     12.23 o 
  12   6   2      635.63      628.82     29.92 o 
  14   6   2      166.65      191.66     20.71 o 
  16   6   2        0.35        5.77     20.67 o 
 -17   7   2       64.14       80.37     23.02 o 
 -15   7   2      903.15      894.69     53.89 o 
 -13   7   2     1614.11     1607.46     60.00 o 
 -11   7   2       16.58       21.77     13.34 o 
  -9   7   2     3082.51     3130.13     75.97 o 
  -7   7   2     1109.95     1113.19     32.32 o 
  -5   7   2       20.51       26.12      6.78 o 
  -3   7   2       29.30       13.65      6.82 o 
  -1   7   2     2934.22     3261.77     45.68 o 
   1   7   2     1451.44     1084.89    199.49 o 
   3   7   2      644.21      663.12     22.52 o 
   5   7   2     1987.92     2183.45     42.86 o 
   7   7   2      395.32      369.12     14.66 o 
   9   7   2     3093.42     2932.12     94.54 o 
  11   7   2      229.98      226.26     18.01 o 
  13   7   2       89.25       99.08     22.61 o 
  15   7   2      543.96      528.52     29.47 o 
 -16   8   2      867.06      788.92     44.71 o 
 -14   8   2     2644.38     2687.69    104.54 o 
 -12   8   2     1046.24     1052.73     56.14 o 
 -10   8   2      574.54      556.50     19.55 o 
  -8   8   2     1810.87     1836.72     33.33 o 
  -6   8   2       54.69       57.83      8.56 o 
  -4   8   2      956.32      947.75    180.72 o 
  -2   8   2       16.74       19.17      8.82 o 
   0   8   2      265.33      241.06     14.63 o 
   2   8   2     2150.20     2052.02    329.58 o 
   4   8   2     1457.21     1529.95     23.59 o 
   6   8   2      228.06      228.96     13.93 o 
   8   8   2      595.88      567.65     17.75 o 
  10   8   2      686.15      785.30     31.29 o 
  12   8   2     4740.86     4763.37    181.61 o 
  14   8   2      820.19      839.07     53.28 o 
 -15   9   2      366.89      366.82     22.07 o 
 -13   9   2      434.55      425.51     20.78 o 
 -11   9   2       13.52       12.53     12.08 o 
  -9   9   2     1127.68     1159.70     29.62 o 
  -7   9   2     1533.48     1668.41     45.74 o 
  -5   9   2      875.41      927.51     28.13 o 
  -3   9   2      212.10      228.67     12.34 o 
  -1   9   2      137.08      131.78     13.58 o 
   1   9   2     2152.01     2106.92     33.20 o 
   3   9   2     1174.53     1063.51     65.51 o 
   5   9   2     3962.26     3848.73    104.47 o 
   7   9   2       25.95       20.79     12.49 o 
   9   9   2     2260.00     2262.58     82.33 o 
  11   9   2     1088.58     1114.91     31.38 o 
  13   9   2       25.59        0.38     16.91 o 
  15   9   2        2.52        8.40     29.61 o 
 -14  10   2      141.69       86.14     19.12 o 
 -12  10   2      846.96     1011.51     51.16 o 
 -10  10   2      320.85      382.85     20.00 o 
  -8  10   2     1344.02     1316.71     42.18 o 
  -6  10   2       77.82       78.53     14.63 o 
  -4  10   2       91.54      107.86     14.72 o 
  -2  10   2     1747.50     1726.20     48.69 o 
   0  10   2      518.63      485.78     23.43 o 
   2  10   2     3112.57     3010.91     55.62 o 
   4  10   2     5845.71     5280.23    410.75 o 
   6  10   2       39.94       51.53     15.73 o 
   8  10   2       70.66       76.76     18.91 o 
  10  10   2      378.52      423.27     21.80 o 
  12  10   2     1514.48     1524.01     72.87 o 
  14  10   2     1054.16     1061.85     73.36 o 
 -13  11   2        0.11        9.64     19.94 o 
 -11  11   2      179.55      186.39     23.97 o 
  -9  11   2     1263.33     1363.73    122.85 o 
  -7  11   2      276.86      249.54     26.68 o 
  -5  11   2       82.69       63.75     20.17 o 
  -3  11   2      684.13      720.51     35.40 o 
  -1  11   2      152.16      133.31     16.23 o 
   1  11   2     1210.37     1183.26     31.33 o 
   3  11   2      153.00      166.04     18.07 o 
   5  11   2       40.19       36.67     16.04 o 
   7  11   2      476.05      453.04     29.35 o 
   9  11   2       65.89       58.13     19.61 o 
  11  11   2       40.12       39.36     18.98 o 
  13  11   2        0.01        1.54     30.80 o 
 -12  12   2      938.75      949.83     54.02 o 
 -10  12   2       30.61       21.97     25.52 o 
  -8  12   2     1316.16     1391.46     81.80 o 
  -6  12   2       21.00       12.26     20.35 o 
  -4  12   2      159.56      149.00     24.06 o 
  -2  12   2        4.77       -6.40     17.91 o 
   0  12   2      925.26      864.95     38.70 o 
   2  12   2       11.09       20.98     19.96 o 
   4  12   2     1216.35     1124.48     68.70 o 
   6  12   2     1633.93     1617.35     76.56 o 
   8  12   2       60.65       45.04     27.66 o 
  10  12   2       55.82       39.88     28.00 o 
  12  12   2     1311.33     1379.90     84.42 o 
 -11  13   2        1.01      -11.20     28.37 o 
  -9  13   2      641.53      680.80     47.11 o 
  -7  13   2      226.12      245.56     30.87 o 
  -5  13   2      233.16      249.65     41.63 o 
  -3  13   2      154.68      130.93     24.91 o 
  -1  13   2        0.74      -11.69     20.38 o 
   1  13   2      324.30      323.53     52.69 o 
   3  13   2      163.40      162.79     26.35 o 
   5  13   2      173.59      177.41     30.86 o 
   7  13   2       43.08       47.38     25.71 o 
   9  13   2      275.86      385.27     60.84 o 
  11  13   2      580.34      644.53     71.61 o 
 -10  14   2       58.18       61.04     31.69 o 
  -8  14   2        0.73       34.50     28.15 o 
  -6  14   2      311.67      303.88     32.30 o 
  -4  14   2      572.84      563.97     41.53 o 
  -2  14   2      325.86      293.31     30.62 o 
   0  14   2       59.46       -0.77     24.16 o 
   2  14   2       57.74       39.86     24.06 o 
   4  14   2      536.87      532.52    101.31 o 
   6  14   2      168.25      154.44     31.03 o 
   8  14   2       49.19       36.00     30.26 o 
  10  14   2      127.38       65.21     46.58 o 
  -9  15   2      664.40      724.61     53.03 o 
  -7  15   2       18.66       19.48     30.02 o 
  -5  15   2      124.86      109.37     30.43 o 
  -3  15   2       53.38       11.83     26.14 o 
  -1  15   2        9.76        4.75     24.66 o 
   1  15   2       40.45        6.81     24.91 o 
   3  15   2        0.07        5.18     25.62 o 
   5  15   2       13.26       26.18     27.99 o 
   7  15   2      425.89      461.38     41.11 o 
  -6  16   2        0.87       11.09     30.02 o 
  -4  16   2      115.75      102.35     32.22 o 
  -2  16   2        9.28       23.06     28.40 o 
   0  16   2        6.01        0.50     27.55 o 
   2  16   2      489.02      611.82     47.11 o 
   4  16   2        8.90       -9.32     28.41 o 
  -1  17   2       70.49      110.05     32.73 o 
   1  17   2      140.45      126.24     35.61 o 
 -17   1   3     2008.98     1957.92     80.84 o 
 -15   1   3      323.14      311.33     21.60 o 
 -13   1   3     1411.38     1335.06     30.92 o 
 -11   1   3       17.08        2.95     10.64 o 
  -9   1   3    18766.77    18730.07    690.21 o 
  -7   1   3     3312.30     3387.37     89.08 o 
  -5   1   3     4122.60     4378.45    165.14 o 
  -3   1   3    68779.22    67328.61   2460.22 o 
  -1   1   3    14628.77    14378.95    482.22 o 
   1   1   3     4039.29     4115.88    109.80 o 
   3   1   3     6022.82     6044.83    112.70 o 
   5   1   3    11695.21    11383.39    185.81 o 
   7   1   3     3912.61     4023.61     89.25 o 
   9   1   3     4599.07     4451.21     74.21 o 
  11   1   3      386.81      325.61     18.41 o 
  13   1   3      709.37      665.23     30.42 o 
  15   1   3       96.62       73.22     18.10 o 
  17   1   3      256.19      228.22     26.72 o 
 -18   2   3      191.09      230.18     26.98 o 
 -16   2   3      929.59      828.81     32.28 o 
 -14   2   3      821.38      800.08     28.43 o 
 -12   2   3      935.22      920.26     40.84 o 
 -10   2   3      783.02      781.81     22.31 o 
  -8   2   3     4365.38     4630.86    173.12 o 
  -6   2   3     1256.42     1266.87     54.71 o 
  -4   2   3    21927.84    22804.75    744.75 o 
  -2   2   3     3737.68     3806.94    130.68 o 
   0   2   3    16172.41    15134.59    795.41 o 
   2   2   3     1558.72     1647.29     46.22 o 
   4   2   3     1821.86     1971.60     39.83 o 
   6   2   3      186.06      266.33     14.37 o 
   8   2   3     1870.07     1910.62     46.73 o 
  10   2   3     7615.59     7446.13    171.19 o 
  12   2   3       28.75        7.47     13.42 o 
  14   2   3       29.52       22.95     15.57 o 
  16   2   3      188.38      160.12     21.34 o 
 -17   3   3      965.18     1020.73     55.38 o 
 -15   3   3      100.80       94.53     17.51 o 
 -13   3   3      407.93      430.27     22.16 o 
 -11   3   3      373.71      398.98     20.45 o 
  -9   3   3     1292.57     1261.57     56.56 o 
  -7   3   3       61.10       67.68      8.61 o 
  -5   3   3       19.84       33.17      6.10 o 
  -3   3   3     8823.53     9212.83    307.16 o 
  -1   3   3    15864.07    15845.88    736.04 o 
   1   3   3     6235.90     6306.71    120.61 o 
   3   3   3    22492.45    23257.21    525.58 o 
   5   3   3     6778.43     7310.72    172.53 o 
   7   3   3     3559.93     3568.04     64.54 o 
   9   3   3     5803.44     5759.68    234.45 o 
  11   3   3        0.12        1.00     11.74 o 
  13   3   3      285.75      278.85     19.96 o 
  15   3   3        6.59        9.47     17.02 o 
  17   3   3        6.18      -11.75     20.70 o 
 -18   4   3      323.36      374.55     28.36 o 
 -16   4   3       73.95       49.60     18.52 o 
 -14   4   3     4267.82     4221.22    180.09 o 
 -12   4   3       93.25       83.89     14.02 o 
 -10   4   3      671.24      707.63     32.19 o 
  -8   4   3      630.32      637.84     28.74 o 
  -6   4   3       80.83      109.23     11.45 o 
  -4   4   3      369.07      386.99     13.73 o 
  -2   4   3       96.10       92.60      5.13 o 
   0   4   3    11391.62    11120.73    221.76 o 
   2   4   3    12215.26    12680.78    453.64 o 
   4   4   3     2988.79     2884.81     95.25 o 
   6   4   3     2521.65     2516.32     79.89 o 
   8   4   3     2151.86     2071.98     68.27 o 
  10   4   3     3081.17     2931.86     86.64 o 
  12   4   3       30.40       40.44     14.37 o 
  14   4   3      252.50      275.00     21.93 o 
  16   4   3     1345.84     1357.93     41.18 o 
 -17   5   3      542.64      552.11     33.03 o 
 -15   5   3     1194.78     1124.52     39.31 o 
 -13   5   3       81.49       64.39     15.17 o 
 -11   5   3      161.36      147.76     14.25 o 
  -9   5   3      116.92      109.70     11.86 o 
  -7   5   3     1455.19     1541.35     52.36 o 
  -5   5   3       33.54       37.18      6.04 o 
  -3   5   3     5176.80     5682.74    157.10 o 
  -1   5   3     1738.43     1849.79     62.16 o 
   1   5   3     1229.86     1427.77     43.34 o 
   3   5   3     1091.51     1231.72     37.06 o 
   5   5   3       99.54       85.87     10.42 o 
   7   5   3       10.27        0.88      8.64 o 
   9   5   3       20.13       17.36     10.95 o 
  11   5   3      287.31      239.56     25.79 o 
  13   5   3       83.98       51.65     16.31 o 
  15   5   3      104.26       90.28     19.72 o 
 -16   6   3       72.00       59.73     19.46 o 
 -14   6   3     1062.15     1097.16     62.44 o 
 -12   6   3      122.85      107.57     15.30 o 
 -10   6   3      414.20      387.55     19.64 o 
  -8   6   3     4431.85     4612.26    144.28 o 
  -6   6   3     1528.97     1684.58     31.98 o 
  -4   6   3      893.98      929.83     14.70 o 
  -2   6   3      299.96      231.70     14.73 o 
   0   6   3    10340.60    10596.60    149.19 o 
   2   6   3     4845.09     4624.17    122.67 o 
   4   6   3     1806.25     1633.33     45.95 o 
   6   6   3      653.66      673.76     25.04 o 
   8   6   3     3888.00     3774.03    113.70 o 
  10   6   3     2634.08     2474.21     57.57 o 
  12   6   3      357.91      376.97     21.73 o 
  14   6   3      135.44      171.18     22.69 o 
  16   6   3      208.68      188.25     28.71 o 
 -17   7   3       72.01       54.27     22.44 o 
 -15   7   3       25.72       26.32     17.58 o 
 -13   7   3       77.06       82.78     25.30 o 
 -11   7   3       10.97       19.78     12.80 o 
  -9   7   3      762.64      721.09     23.20 o 
  -7   7   3     1157.90     1086.22    113.04 o 
  -5   7   3       58.92       61.35      7.97 o 
  -3   7   3     4021.33     4384.00     91.27 o 
  -1   7   3      434.40      575.19     19.31 o 
   1   7   3      580.33      579.31     19.50 o 
   3   7   3     1422.59     1430.31     33.20 o 
   5   7   3     1966.49     2043.21     84.96 o 
   7   7   3      774.83      843.15     30.42 o 
   9   7   3      153.84      169.81     15.15 o 
  11   7   3       32.42       36.78     14.83 o 
  13   7   3      232.64      299.19     22.24 o 
  15   7   3      508.56      473.77     53.21 o 
 -16   8   3       29.62       15.66     20.71 o 
 -14   8   3      833.63      920.60     33.01 o 
 -12   8   3       79.22       72.46     15.89 o 
 -10   8   3      206.01      214.06     13.70 o 
  -8   8   3     2560.07     2650.45     86.68 o 
  -6   8   3     1126.61     1122.83     27.95 o 
  -4   8   3        5.49        9.65     10.34 o 
  -2   8   3     3357.45     3351.42     91.65 o 
   0   8   3      243.38      260.82     20.58 o 
   2   8   3     1804.54     1681.11     34.77 o 
   4   8   3      714.54      756.18     18.71 o 
   6   8   3      678.28      675.65     19.03 o 
   8   8   3      395.14      374.72     16.79 o 
  10   8   3       29.08       32.95     11.61 o 
  12   8   3      825.93      797.88     31.19 o 
  14   8   3      330.38      373.79     37.87 o 
 -15   9   3        4.80       16.47     16.71 o 
 -13   9   3     1065.30     1091.61     43.19 o 
 -11   9   3       64.49       55.51     12.68 o 
  -9   9   3        4.90        6.16      9.99 o 
  -7   9   3      855.40      845.05     21.82 o 
  -5   9   3       34.00       37.62     13.03 o 
  -3   9   3     2070.24     2125.33     45.26 o 
  -1   9   3      613.79      482.57    150.29 o 
   1   9   3      958.95      900.66     26.37 o 
   3   9   3      109.18       99.20     14.42 o 
   5   9   3    15424.98    15035.45    215.42 o 
   7   9   3     1761.12     1744.80     39.16 o 
   9   9   3       17.98       21.13     12.96 o 
  11   9   3       18.24      -13.99     13.99 o 
  13   9   3     1748.72     1760.01    118.78 o 
 -14  10   3      357.37      377.31     39.01 o 
 -12  10   3       83.76       97.01     16.83 o 
 -10  10   3        0.26      -12.72     12.72 o 
  -8  10   3      243.28      246.00     17.61 o 
  -6  10   3      424.93      403.08     25.15 o 
  -4  10   3       44.07       52.73     16.25 o 
  -2  10   3     1272.56     1188.16    127.95 o 
   0  10   3     1356.38     1352.70     40.84 o 
   2  10   3     1716.72     1664.55     84.41 o 
   4  10   3     1894.87     1871.74     71.81 o 
   6  10   3       55.43       57.42     16.32 o 
   8  10   3      506.04      494.71     29.61 o 
  10  10   3       57.50       17.60     16.98 o 
  12  10   3       78.56       72.55     28.78 o 
  14  10   3       44.06       43.13     33.95 o 
 -13  11   3      157.21      148.52     23.35 o 
 -11  11   3      163.61      155.87     23.56 o 
  -9  11   3       38.13       54.40     16.00 o 
  -7  11   3      309.50      253.00     49.74 o 
  -5  11   3        0.88        4.73     13.92 o 
  -3  11   3     2933.65     2683.37     42.36 o 
  -1  11   3     1825.90     1656.52     34.74 o 
   1  11   3      937.50      958.40     38.85 o 
   3  11   3     1088.06      924.25     75.97 o 
   5  11   3     8300.85     8078.52    229.60 o 
   7  11   3      709.88      774.12     33.45 o 
   9  11   3      511.78      580.57     33.53 o 
  11  11   3       40.17       20.99     26.96 o 
  13  11   3      970.56     1041.03     98.40 o 
 -12  12   3       22.84       43.30     24.10 o 
 -10  12   3      191.63      217.52     30.21 o 
  -8  12   3      312.24      312.67     31.22 o 
  -6  12   3       87.82       93.00     23.04 o 
  -4  12   3        8.20       -8.98     18.51 o 
  -2  12   3     1835.71     1643.92     59.39 o 
   0  12   3       34.83       86.01     20.38 o 
   2  12   3       45.26       55.95     21.20 o 
   4  12   3        1.98      -12.99     19.75 o 
   6  12   3     1798.16     1779.99     70.74 o 
   8  12   3      375.05      401.04     31.46 o 
  10  12   3        8.12       31.44     40.17 o 
  12  12   3      314.49      338.28     56.48 o 
 -11  13   3      148.10      126.67     43.09 o 
  -9  13   3      226.92      295.25     65.79 o 
  -7  13   3      108.76      112.62     27.66 o 
  -5  13   3        1.84        7.42     21.81 o 
  -3  13   3      956.34      838.15     42.41 o 
  -1  13   3        1.97      -16.82     20.12 o 
   1  13   3      282.16      314.65     29.63 o 
   3  13   3      172.09      176.48     27.36 o 
   5  13   3      853.40      852.18     54.44 o 
   7  13   3      321.71      283.35     32.52 o 
   9  13   3       81.58       17.47     39.59 o 
  11  13   3       71.36      103.64     48.33 o 
 -10  14   3      555.99      528.21     43.42 o 
  -8  14   3      197.57      245.07     34.14 o 
  -6  14   3       99.64       96.53     26.95 o 
  -4  14   3      564.46      515.90     40.54 o 
  -2  14   3      285.13      280.90     30.67 o 
   0  14   3      292.38      326.72     31.75 o 
   2  14   3      450.19      544.51     41.37 o 
   4  14   3      613.98      601.06     44.67 o 
   6  14   3      247.15      263.39     34.14 o 
   8  14   3      359.84      395.92     57.06 o 
  -9  15   3       62.46       31.79     33.69 o 
  -7  15   3       18.58      -26.14     28.15 o 
  -5  15   3       97.93       71.28     29.01 o 
  -3  15   3       17.01       17.08     26.26 o 
  -1  15   3        7.82       39.26     25.52 o 
   1  15   3       40.04       58.98     26.14 o 
   3  15   3        7.03      -16.82     25.07 o 
   5  15   3        1.21      -27.02     27.02 o 
   7  15   3       46.30       30.28     41.92 o 
  -6  16   3        0.78      -22.33     29.20 o 
  -4  16   3      207.77      233.87     36.63 o 
  -2  16   3      155.98      158.99     33.46 o 
   0  16   3      458.29      411.13     37.87 o 
   2  16   3      350.40      458.83     39.32 o 
   4  16   3       16.83       -0.58     43.09 o 
 -18   0   4       12.65        4.77     32.61 o 
 -16   0   4      354.85      333.86     65.50 o 
 -14   0   4       14.39       16.38     18.92 o 
 -12   0   4     4616.27     4445.27    379.91 o 
 -10   0   4       97.97       80.75     15.81 o 
  -8   0   4     1835.02     1826.55    131.29 o 
  -6   0   4       19.96       56.85     26.20 o 
  -4   0   4    20236.45    19867.25   1435.21 o 
  -2   0   4    45924.21    44493.16   2369.69 o 
   0   0   4    31710.22    27745.79    192.72 o 
   2   0   4     3061.77     2993.29     28.82 o 
   4   0   4       44.94       44.66      8.67 o 
   6   0   4      412.16      458.32     30.57 o 
   8   0   4     7998.13     7503.63    370.88 o 
  10   0   4     1698.50     1618.74    101.02 o 
  12   0   4     2002.51     1912.82    102.76 o 
  14   0   4      159.85      182.33     32.02 o 
  16   0   4       69.22       18.05     27.37 o 
 -19   1   4        1.16      -30.21     30.21 o 
 -17   1   4      293.24      277.11     23.40 o 
 -15   1   4       89.04       94.78     17.16 o 
 -13   1   4      219.65      234.18     30.54 o 
 -11   1   4        2.71       -3.50     10.63 o 
  -9   1   4     6723.29     6749.04    219.42 o 
  -7   1   4     2481.32     2487.38     97.48 o 
  -5   1   4     4375.30     4369.44    115.47 o 
  -3   1   4     8865.11     9091.83    337.25 o 
  -1   1   4    10981.55    11045.55    452.86 o 
   1   1   4      664.42      692.46     13.54 o 
   3   1   4     1508.72     1459.24     32.27 o 
   5   1   4     1037.59     1118.95     32.61 o 
   7   1   4      386.71      405.92     16.67 o 
   9   1   4     1572.90     1460.65     49.16 o 
  11   1   4      832.40      865.16     27.97 o 
  13   1   4      299.15      278.87     23.95 o 
  15   1   4        3.60        5.66     17.16 o 
  17   1   4      169.15      156.15     23.78 o 
 -18   2   4      155.28      150.22     23.04 o 
 -16   2   4     2064.46     1928.21     67.65 o 
 -14   2   4      103.30      103.03     16.15 o 
 -12   2   4     4991.02     4895.78    154.85 o 
 -10   2   4     2810.60     2721.41     53.95 o 
  -8   2   4      208.98      162.81     11.19 o 
  -6   2   4        3.71       12.11      6.21 o 
  -4   2   4    24881.69    25213.27    818.95 o 
  -2   2   4    12339.23    12330.27    390.18 o 
   0   2   4    23504.57    22510.43    838.79 o 
   2   2   4     5226.11     4993.58     89.75 o 
   4   2   4    10381.82    10581.36    152.82 o 
   6   2   4      157.58      231.94     12.10 o 
   8   2   4      397.12      402.21     17.68 o 
  10   2   4       32.11       39.99     11.61 o 
  12   2   4     2651.09     2404.58     60.93 o 
  14   2   4      573.03      578.49     27.72 o 
  16   2   4      762.14      741.42     40.44 o 
 -17   3   4      162.43      125.95     21.37 o 
 -15   3   4      711.45      730.56     35.76 o 
 -13   3   4     1063.25     1107.50     31.68 o 
 -11   3   4       12.08       11.48     11.10 o 
  -9   3   4     2246.16     2293.33     77.57 o 
  -7   3   4     4518.05     4432.00    164.63 o 
  -5   3   4     8574.23     8770.22    249.76 o 
  -3   3   4       90.42       66.60      4.83 o 
  -1   3   4    16418.64    15741.43    492.97 o 
   1   3   4     5105.33     5240.44    113.70 o 
   3   3   4     4446.24     4294.70    123.49 o 
   5   3   4     2763.21     2991.82     78.24 o 
   7   3   4      838.41      994.64     29.50 o 
   9   3   4     1046.55     1026.08     38.94 o 
  11   3   4      292.01      374.41     37.65 o 
  13   3   4       15.07       22.44     15.40 o 
  15   3   4      146.71      132.96     20.07 o 
  17   3   4       57.73       35.74     25.99 o 
 -18   4   4       15.26       12.36     20.27 o 
 -16   4   4      383.16      392.19     29.58 o 
 -14   4   4       30.97       19.69     14.98 o 
 -12   4   4     2070.20     2047.82     44.54 o 
 -10   4   4       73.62       66.70     11.52 o 
  -8   4   4      593.48      652.88     19.02 o 
  -6   4   4      746.35      765.37     17.24 o 
  -4   4   4      675.00      673.63     18.40 o 
  -2   4   4     4273.17     4617.30    144.82 o 
   0   4   4     4904.26     5141.70     73.01 o 
   2   4   4      348.21      418.90     20.50 o 
   4   4   4     4217.98     4881.00    176.73 o 
   6   4   4     5828.48     6440.49    237.27 o 
   8   4   4       10.11        8.25      9.85 o 
  10   4   4      411.15      422.01     25.88 o 
  12   4   4      339.42      321.14     20.62 o 
  14   4   4       72.55       65.23     17.86 o 
  16   4   4      561.58      594.19     38.13 o 
 -17   5   4      302.36      263.38     24.35 o 
 -15   5   4      206.99      180.73     19.78 o 
 -13   5   4       26.06       11.48     13.46 o 
 -11   5   4        0.55       -4.72     11.50 o 
  -9   5   4     2366.55     2198.87     94.96 o 
  -7   5   4     9519.99     9848.18    365.90 o 
  -5   5   4     4667.71     4954.62     95.47 o 
  -3   5   4     1461.66     1211.45     46.97 o 
  -1   5   4     1404.09     1240.25     43.21 o 
   1   5   4      392.14      328.34     18.24 o 
   3   5   4    11207.80    11689.59    392.37 o 
   5   5   4     4191.44     4114.74    154.42 o 
   7   5   4       88.91       71.32     10.38 o 
   9   5   4     1915.82     1723.25     34.04 o 
  11   5   4        0.02      -12.38     12.38 o 
  13   5   4       18.72       31.26     16.02 o 
  15   5   4      797.48      797.00     49.25 o 
 -16   6   4        4.24       -7.15     18.68 o 
 -14   6   4       19.05       -0.13     15.48 o 
 -12   6   4        0.02       14.96     13.27 o 
 -10   6   4        7.16        0.29     10.96 o 
  -8   6   4     2130.69     2184.30     67.23 o 
  -6   6   4      206.68      238.28     11.04 o 
  -4   6   4       16.44       43.75      6.34 o 
  -2   6   4      418.46      439.93     18.72 o 
   0   6   4     2870.78     2922.19     75.76 o 
   2   6   4     2370.77     2410.43     73.55 o 
   4   6   4      136.36      152.76      8.93 o 
   6   6   4      231.18      249.47     10.99 o 
   8   6   4       59.77       34.58     11.21 o 
  10   6   4      269.07      211.84     16.47 o 
  12   6   4      242.47      228.64     19.18 o 
  14   6   4        6.51       14.16     21.12 o 
  16   6   4       52.51       65.10     26.47 o 
 -17   7   4      239.04      256.05     25.62 o 
 -15   7   4      175.06      153.96     20.29 o 
 -13   7   4      131.97      149.35     17.96 o 
 -11   7   4      110.93      121.00     15.59 o 
  -9   7   4     5381.94     5218.47    179.09 o 
  -7   7   4      568.11      638.37     19.41 o 
  -5   7   4     1228.32     1259.76     28.55 o 
  -3   7   4     1376.40     1225.44     42.58 o 
  -1   7   4     1812.63     1605.43     30.69 o 
   1   7   4    10816.07    10866.17    148.64 o 
   3   7   4     1217.91     1412.53     60.68 o 
   5   7   4      458.02      465.15     18.10 o 
   7   7   4        2.72       -0.50      8.32 o 
   9   7   4      116.02       88.24     12.24 o 
  11   7   4      177.35      195.10     21.61 o 
  13   7   4        0.31       -6.00     19.92 o 
  15   7   4      305.47      384.64     32.82 o 
 -16   8   4       19.76       55.43     21.93 o 
 -14   8   4       16.71       16.38     17.66 o 
 -12   8   4        1.28       -8.63     14.53 o 
 -10   8   4      938.68     1021.06     38.22 o 
  -8   8   4     1229.60     1261.48     39.80 o 
  -6   8   4     1531.66     1570.04     44.45 o 
  -4   8   4     2448.65     2599.73     87.23 o 
  -2   8   4       39.83       25.51     10.85 o 
   0   8   4     1923.09     1667.76     64.99 o 
   2   8   4      120.35       87.83     12.59 o 
   4   8   4     1950.93     1921.38     50.50 o 
   6   8   4     1432.10     1455.56     64.98 o 
   8   8   4     1598.50     1570.27     24.61 o 
  10   8   4      142.88      126.01     15.24 o 
  12   8   4        1.95      -21.29     22.85 o 
  14   8   4      209.66      222.34     34.36 o 
 -15   9   4       69.90       48.29     17.16 o 
 -13   9   4        0.17       -4.26     13.70 o 
 -11   9   4        8.22       -8.65     11.83 o 
  -9   9   4       44.75       47.08     10.80 o 
  -7   9   4      778.90      741.75     23.71 o 
  -5   9   4        1.85       -5.12     11.83 o 
  -3   9   4     2167.72     2205.49     41.85 o 
  -1   9   4       13.45       21.10     11.76 o 
   1   9   4      518.32      568.04     23.71 o 
   3   9   4      463.79      437.13     24.08 o 
   5   9   4      282.61      297.40     19.79 o 
   7   9   4     1971.87     1955.88     55.07 o 
   9   9   4        5.20       -2.15     12.54 o 
  11   9   4      120.01      127.01     48.91 o 
  13   9   4      254.95      224.14     50.07 o 
 -14  10   4        5.17        2.58     17.53 o 
 -12  10   4      147.82      126.47     17.55 o 
 -10  10   4      109.00      112.65     15.37 o 
  -8  10   4     1630.58     1604.40     51.97 o 
  -6  10   4     1094.11     1056.80     62.32 o 
  -4  10   4     1677.01     1654.12     75.75 o 
  -2  10   4      481.29      545.66     24.95 o 
   0  10   4     8114.23     7580.83    208.84 o 
   2  10   4       57.36       53.45     14.53 o 
   4  10   4     6064.07     6063.00     62.14 o 
   6  10   4     1018.87      933.73     32.64 o 
   8  10   4     1072.58     1052.61     37.17 o 
  10  10   4        2.03        5.48     25.52 o 
  12  10   4       11.44       32.97     29.43 o 
 -13  11   4       89.89       93.77     19.52 o 
 -11  11   4      367.27      380.11     24.06 o 
  -9  11   4        7.28        9.44     17.42 o 
  -7  11   4      471.94      483.65     40.99 o 
  -5  11   4        0.62      -12.20     14.45 o 
  -3  11   4       28.84       19.81     14.11 o 
  -1  11   4       50.38       24.18     28.34 o 
   1  11   4      252.78      204.29     18.54 o 
   3  11   4     2128.81     1969.20     39.68 o 
   5  11   4      198.65      227.86     28.59 o 
   7  11   4       22.25       14.59     17.59 o 
   9  11   4       24.64        5.24     23.88 o 
  11  11   4      375.39      365.02     70.45 o 
 -12  12   4       23.09        3.28     23.30 o 
 -10  12   4     1063.24     1075.85     50.22 o 
  -8  12   4     1969.26     1942.30     57.16 o 
  -6  12   4      471.76      487.08     36.02 o 
  -4  12   4       12.12        2.70     19.34 o 
  -2  12   4        5.34       -8.75     18.32 o 
   0  12   4     5090.53     4779.12     73.42 o 
   2  12   4      174.01      169.57     19.43 o 
   4  12   4      819.52      883.65     33.37 o 
   6  12   4      194.90      183.86     21.96 o 
   8  12   4      469.08      454.11     44.83 o 
  10  12   4      211.29      228.64     34.79 o 
 -11  13   4        3.06      -23.01     39.30 o 
  -9  13   4      485.78      477.94    112.66 o 
  -7  13   4       15.34       20.12     24.08 o 
  -5  13   4      453.53      532.49     45.41 o 
  -3  13   4     1005.47      992.25     44.00 o 
  -1  13   4     1094.81     1072.06     44.37 o 
   1  13   4     1494.53     1513.90     87.34 o 
   3  13   4      128.87      125.92     25.44 o 
   5  13   4        8.97       13.10     23.06 o 
   7  13   4      961.97      924.59     69.87 o 
   9  13   4       16.73      -16.88     38.43 o 
 -10  14   4      333.41      331.11     38.18 o 
  -8  14   4       91.24       47.81     29.01 o 
  -6  14   4      268.07      295.79     32.71 o 
  -4  14   4      340.61      403.25     51.53 o 
  -2  14   4       57.84       30.51     25.91 o 
   0  14   4       38.73       52.67     24.91 o 
   2  14   4      116.99      134.88     28.82 o 
   4  14   4       83.53      114.12     40.17 o 
   6  14   4        5.44       21.54     38.43 o 
   8  14   4      109.58       62.88     43.67 o 
  -9  15   4      349.75      347.36     48.91 o 
  -7  15   4      219.76      251.17     35.41 o 
  -5  15   4      133.99      169.03     31.26 o 
  -3  15   4      264.75      287.30     49.20 o 
  -1  15   4      799.77      708.26     45.84 o 
   1  15   4      460.59      467.47     62.88 o 
   3  15   4      370.12      494.32     55.89 o 
   5  15   4       63.84       64.63     41.92 o 
   7  15   4      133.36      137.41     47.74 o 
  -6  16   4       54.02       51.86     33.14 o 
  -4  16   4       30.78      -11.29     33.19 o 
  -2  16   4      542.29      483.80     39.93 o 
   0  16   4       24.97      -14.56     27.17 o 
   2  16   4       10.37       15.14     40.17 o 
   4  16   4      121.57      150.22     50.65 o 
 -19   1   5      129.64      114.08     24.27 o 
 -17   1   5      722.90      668.87     31.35 o 
 -15   1   5       98.56      101.48     21.43 o 
 -13   1   5     1359.74     1204.87     38.74 o 
 -11   1   5     8223.35     7967.66    170.09 o 
  -9   1   5     1498.58     1399.90     25.50 o 
  -7   1   5      650.64      573.53     27.82 o 
  -5   1   5     2382.30     2088.99     73.37 o 
  -3   1   5    23032.99    23493.26    795.09 o 
  -1   1   5     3669.34     3556.52    135.28 o 
   1   1   5      607.46      650.44     20.98 o 
   3   1   5      420.92      457.86     11.67 o 
   5   1   5       53.15       76.73      8.14 o 
   7   1   5       11.95        1.62      8.49 o 
   9   1   5     4296.78     4217.90     83.45 o 
  11   1   5       60.10       49.29     13.60 o 
  13   1   5      888.65      905.34     40.51 o 
  15   1   5      318.10      295.88     23.30 o 
 -18   2   5      145.25      115.62     22.23 o 
 -16   2   5     1575.66     1532.32     38.72 o 
 -14   2   5     1523.81     1485.34     63.03 o 
 -12   2   5        5.16        5.38     11.96 o 
 -10   2   5       66.35       60.79     11.18 o 
  -8   2   5     5408.36     5266.57    140.01 o 
  -6   2   5      594.96      597.19     15.66 o 
  -4   2   5     6804.45     6911.32    256.90 o 
  -2   2   5      444.89      394.04     15.88 o 
   0   2   5      330.73      305.50     12.27 o 
   2   2   5      578.91      545.48     19.61 o 
   4   2   5     8798.95     8970.61     72.06 o 
   6   2   5        3.73       18.05      7.91 o 
   8   2   5      601.60      618.83     19.75 o 
  10   2   5     1169.82     1225.88     49.33 o 
  12   2   5       29.92       11.17     14.09 o 
  14   2   5      134.01      119.04     18.17 o 
  16   2   5      514.16      593.61     38.13 o 
 -17   3   5      391.63      388.09     25.95 o 
 -15   3   5       21.12       21.00     15.38 o 
 -13   3   5      492.15      451.58     23.22 o 
 -11   3   5     1739.06     1721.09     40.25 o 
  -9   3   5     1569.89     1519.86     52.69 o 
  -7   3   5      177.11      143.92     10.18 o 
  -5   3   5     6391.80     6343.35    143.45 o 
  -3   3   5     1497.54     1537.68     39.62 o 
  -1   3   5      178.52      189.93      8.89 o 
   1   3   5       84.82      104.52      7.68 o 
   3   3   5      463.91      490.19     14.12 o 
   5   3   5     1293.44     1394.20     41.01 o 
   7   3   5      102.73      172.64     32.69 o 
   9   3   5     1400.37     1348.96     44.46 o 
  11   3   5     1870.22     1855.85     48.99 o 
  13   3   5        4.67        6.79     15.24 o 
  15   3   5       55.13       65.23     22.40 o 
 -18   4   5      388.52      349.51     26.84 o 
 -16   4   5     3462.48     3261.03    158.83 o 
 -14   4   5     1640.71     1571.23     44.31 o 
 -12   4   5      998.14     1047.66     28.09 o 
 -10   4   5     1230.26     1172.03     45.13 o 
  -8   4   5     5938.19     5714.54    155.64 o 
  -6   4   5      159.69      153.48      9.82 o 
  -4   4   5      397.63      340.48     10.48 o 
  -2   4   5    19349.97    19023.25    696.51 o 
   0   4   5     5485.40     5308.01    291.70 o 
   2   4   5     1545.57     1886.86     47.11 o 
   4   4   5      427.13      460.78     14.69 o 
   6   4   5        9.21       -0.86      8.34 o 
   8   4   5       68.58       75.51     11.71 o 
  10   4   5     1203.24     1225.39     32.33 o 
  12   4   5      199.14      205.77     18.33 o 
  14   4   5     1151.35     1218.32     82.82 o 
  16   4   5      258.71      247.74     29.10 o 
 -17   5   5      486.66      498.44     42.02 o 
 -15   5   5      254.07      241.18     20.93 o 
 -13   5   5      189.98      193.38     18.00 o 
 -11   5   5     2548.48     2580.23     94.71 o 
  -9   5   5      726.67      831.04     29.08 o 
  -7   5   5     2601.66     2805.36     82.78 o 
  -5   5   5      623.26      706.94     21.51 o 
  -3   5   5      937.74      982.69     24.09 o 
  -1   5   5       83.42       67.54      8.91 o 
   1   5   5      161.25      242.88     18.96 o 
   3   5   5      654.99      750.35     34.04 o 
   5   5   5     1351.09     1415.94     37.02 o 
   7   5   5        0.91       -3.71      9.32 o 
   9   5   5        4.89       -2.07     11.26 o 
  11   5   5       17.99       10.13     13.83 o 
  13   5   5      154.93      126.90     22.32 o 
  15   5   5       19.38       12.72     23.72 o 
 -16   6   5      910.97      913.70     50.84 o 
 -14   6   5      522.78      519.89     38.24 o 
 -12   6   5     3041.58     2892.59     93.03 o 
 -10   6   5      160.55      144.75     14.24 o 
  -8   6   5     4682.91     4480.14    131.60 o 
  -6   6   5     1080.63     1056.20     24.08 o 
  -4   6   5     6358.89     6945.17    217.49 o 
  -2   6   5      493.19      448.11     28.36 o 
   0   6   5     2224.20     2202.48     60.49 o 
   2   6   5       89.87      108.66     10.97 o 
   4   6   5      789.00      838.62     19.83 o 
   6   6   5       25.47       23.86      7.60 o 
   8   6   5      108.21      132.22     13.56 o 
  10   6   5     1040.67     1116.08     44.94 o 
  12   6   5      254.90      266.70     25.52 o 
  14   6   5      900.89      955.37     42.67 o 
 -17   7   5      146.39      170.23     24.79 o 
 -15   7   5      238.92      246.62     31.35 o 
 -13   7   5       86.25       97.93     17.51 o 
 -11   7   5      688.88      746.23     39.92 o 
  -9   7   5        2.47        6.77      9.17 o 
  -7   7   5     1924.70     1980.54     50.29 o 
  -5   7   5     1236.31     1231.66     27.21 o 
  -3   7   5     1994.56     1949.10     40.26 o 
  -1   7   5        6.32       31.74     10.00 o 
   1   7   5      276.45      301.76     18.64 o 
   3   7   5      180.30      152.12     13.73 o 
   5   7   5      155.68      154.17     11.64 o 
   7   7   5      219.33      219.50     12.28 o 
   9   7   5     1117.16     1066.61     36.84 o 
  11   7   5        5.09        2.16     17.56 o 
  13   7   5      721.35      658.73     36.89 o 
  15   7   5       30.23       35.53     33.14 o 
 -16   8   5      616.67      606.24     33.44 o 
 -14   8   5       72.87       31.54     18.17 o 
 -12   8   5      509.65      528.44     25.48 o 
 -10   8   5       36.86       35.84     11.13 o 
  -8   8   5     3656.01     3739.42     57.46 o 
  -6   8   5     2102.49     2132.86     75.06 o 
  -4   8   5       51.09       63.51     12.09 o 
  -2   8   5        9.64       11.78     10.96 o 
   0   8   5     1595.81     1530.79     41.29 o 
   2   8   5      450.18      404.97     20.95 o 
   4   8   5      412.34      424.48     26.63 o 
   6   8   5      119.21      126.65     16.23 o 
   8   8   5       44.34       42.99     15.85 o 
  10   8   5       28.07       22.42     22.13 o 
  12   8   5      318.58      325.70     73.07 o 
  14   8   5     1144.74     1373.44     81.22 o 
 -15   9   5      611.83      669.71     30.72 o 
 -13   9   5     1460.20     1579.74     60.60 o 
 -11   9   5      935.10      915.05     28.81 o 
  -9   9   5       14.97        4.02     11.66 o 
  -7   9   5     1600.98     1606.86     62.83 o 
  -5   9   5     4731.32     4603.73    133.39 o 
  -3   9   5      978.07     1007.18     45.31 o 
  -1   9   5       30.88       33.61     12.71 o 
   1   9   5      633.00      631.67     24.78 o 
   3   9   5      329.12      314.01     18.96 o 
   5   9   5      340.61      343.07     23.25 o 
   7   9   5      166.91      178.56     24.08 o 
   9   9   5       35.67       15.14     21.20 o 
  11   9   5      984.23      973.13     59.97 o 
  13   9   5     1069.39     1151.43     56.55 o 
 -14  10   5        0.78      -16.90     16.90 o 
 -12  10   5        9.29        5.92     15.45 o 
 -10  10   5       23.38        8.64     13.77 o 
  -8  10   5      214.40      238.13     21.35 o 
  -6  10   5       65.18       45.55     15.44 o 
  -4  10   5      342.67      331.26     23.69 o 
  -2  10   5       49.41       40.06     14.98 o 
   0  10   5      842.98      838.14     28.47 o 
   2  10   5       36.85       48.52     14.98 o 
   4  10   5      383.18      407.20     26.08 o 
   6  10   5      334.84      342.86     36.97 o 
   8  10   5        0.72        5.05     21.72 o 
  10  10   5      289.44      252.49     33.09 o 
  12  10   5       45.57       17.58     29.98 o 
 -13  11   5     1018.29     1122.40     41.32 o 
 -11  11   5       38.74       39.89     17.26 o 
  -9  11   5        0.67        0.63     17.93 o 
  -7  11   5     2324.96     2225.80     66.58 o 
  -5  11   5     8474.42     7968.59    233.88 o 
  -3  11   5      144.64      155.41     17.69 o 
  -1  11   5     1302.74     1201.88     79.18 o 
   1  11   5       82.34      117.92     18.05 o 
   3  11   5     1441.78     1371.98     36.40 o 
   5  11   5        7.69        5.40     19.75 o 
   7  11   5        0.02       12.23     26.20 o 
   9  11   5       79.57       65.36     39.30 o 
  11  11   5     1145.36     1224.88    131.58 o 
 -12  12   5     1586.75     1678.89     58.40 o 
 -10  12   5        0.97       20.97     25.71 o 
  -8  12   5        0.21      -14.75     23.87 o 
  -6  12   5      593.98      532.81     31.03 o 
  -4  12   5      161.36      187.55     20.02 o 
  -2  12   5      106.54      115.75     21.66 o 
   0  12   5      149.40      155.84     19.61 o 
   2  12   5      999.32      970.42     33.51 o 
   4  12   5      549.04      500.72     38.28 o 
   6  12   5       66.95       67.09     25.73 o 
   8  12   5       52.49       39.90     49.49 o 
  10  12   5        0.03        0.19     29.38 o 
 -11  13   5      291.86      324.06     53.57 o 
  -9  13   5       35.37       16.86     26.94 o 
  -7  13   5      435.88      436.61     35.11 o 
  -5  13   5     1038.38      962.82     44.19 o 
  -3  13   5      635.87      601.23     46.00 o 
  -1  13   5       79.65       46.95     22.37 o 
   1  13   5      222.28      193.15     25.95 o 
   3  13   5      634.29      522.85     57.64 o 
   5  13   5       21.85       46.00     36.10 o 
   7  13   5       22.52       39.59     38.43 o 
   9  13   5      485.08      507.13     59.97 o 
 -10  14   5       83.99       82.42     32.30 o 
  -8  14   5      382.79      406.37     56.77 o 
  -6  14   5      104.65       75.62     28.15 o 
  -4  14   5      655.58      658.65     56.19 o 
  -2  14   5       88.06       59.93     25.73 o 
   0  14   5      625.33      681.16     43.81 o 
   2  14   5      136.45       95.49     41.34 o 
   4  14   5       10.35      -20.38     36.68 o 
   6  14   5      259.66      210.19     48.91 o 
   8  14   5       35.15       19.80     42.50 o 
  -7  15   5        5.93      -21.67     45.12 o 
  -5  15   5        1.41      -22.30     26.08 o 
  -3  15   5       32.57       26.34     27.91 o 
  -1  15   5       33.79       55.31     27.58 o 
   1  15   5       28.57       27.37     38.43 o 
   3  15   5      142.90      111.21     42.50 o 
   5  15   5       27.80       25.04     40.76 o 
  -6  16   5        0.88       -6.80     31.16 o 
  -4  16   5        8.82       16.31     30.24 o 
  -2  16   5      533.16      630.19     47.76 o 
   0  16   5      485.23      503.05     58.81 o 
   2  16   5       29.46       33.77     42.50 o 
 -18   0   6     1613.49     1637.37    167.10 o 
 -16   0   6       49.69       40.37     25.07 o 
 -14   0   6       19.32       36.93     20.47 o 
 -12   0   6     8131.62     7854.74    234.06 o 
 -10   0   6     1178.72     1097.19     34.58 o 
  -8   0   6     7255.00     6880.01    254.44 o 
  -6   0   6       10.19       66.25     10.86 o 
  -4   0   6     1093.81     1156.93     80.06 o 
  -2   0   6      171.38      172.05     13.93 o 
   0   0   6     1754.98     1563.52     25.62 o 
   2   0   6      402.68      562.34     43.96 o 
   4   0   6      806.78      807.34     32.90 o 
   6   0   6    16637.29    15243.80    290.24 o 
   8   0   6      338.35      327.80     27.26 o 
  10   0   6     1712.20     1623.70    104.51 o 
  12   0   6      940.03      899.19     40.19 o 
  14   0   6      564.35      488.73     39.88 o 
  16   0   6      372.06      451.81     57.64 o 
 -19   1   6        2.78       -3.38     22.01 o 
 -17   1   6      102.60      114.98     20.70 o 
 -15   1   6       92.03       61.87     15.96 o 
 -13   1   6     1524.51     1500.39     78.41 o 
 -11   1   6       29.98       31.03     11.03 o 
  -9   1   6       35.74       37.81     14.03 o 
  -7   1   6      388.66      375.68     20.29 o 
  -5   1   6     1369.43     1499.13     48.83 o 
  -3   1   6     1877.40     1944.25     65.68 o 
  -1   1   6     3272.10     3160.79     90.59 o 
   1   1   6       67.70       72.77     10.43 o 
   3   1   6     1655.80     1663.24     18.37 o 
   5   1   6      284.29      313.98     14.12 o 
   7   1   6      298.12      303.93     17.17 o 
   9   1   6      474.53      488.56     21.47 o 
  11   1   6     1878.83     1814.65     35.46 o 
  13   1   6      495.49      477.43     30.17 o 
  15   1   6        8.39        9.14     21.26 o 
 -18   2   6      982.23      939.10     54.79 o 
 -16   2   6      153.92      173.50     20.55 o 
 -14   2   6      644.77      633.93     26.31 o 
 -12   2   6     3163.06     3065.61    147.24 o 
 -10   2   6     2058.58     2122.26     95.30 o 
  -8   2   6       78.54       76.51      9.74 o 
  -6   2   6     9141.73     9866.02    231.95 o 
  -4   2   6    11061.30    11271.56    255.64 o 
  -2   2   6     1170.96     1242.35     26.95 o 
   0   2   6     2646.11     2989.98     95.84 o 
   2   2   6     2014.38     2067.23     50.44 o 
   4   2   6      999.66      973.50     19.41 o 
   6   2   6     4056.11     3951.23     92.92 o 
   8   2   6     1256.54     1230.51     30.34 o 
  10   2   6     1804.86     1776.15     51.84 o 
  12   2   6      650.17      677.79     31.26 o 
  14   2   6      455.32      437.26     58.19 o 
  16   2   6      400.30      451.08     33.21 o 
 -17   3   6       73.21       73.84     19.91 o 
 -15   3   6      364.01      368.39     23.53 o 
 -13   3   6      557.45      579.70     33.95 o 
 -11   3   6      789.32      781.89     25.72 o 
  -9   3   6     3901.58     3902.13    113.70 o 
  -7   3   6       12.46       27.11      8.03 o 
  -5   3   6     8474.84     8335.62    215.39 o 
  -3   3   6     7257.05     7753.50    244.89 o 
  -1   3   6      705.98      770.70     28.02 o 
   1   3   6       35.82        3.98      6.73 o 
   3   3   6     7767.46     7995.51    278.66 o 
   5   3   6     3028.86     3016.69     89.75 o 
   7   3   6       11.00       11.05      9.55 o 
   9   3   6      643.82      649.23     23.03 o 
  11   3   6      818.42      859.10     27.65 o 
  13   3   6     1728.37     1728.30     61.81 o 
  15   3   6      370.83      385.66     31.02 o 
 -18   4   6        6.20       -5.26     20.59 o 
 -16   4   6      433.22      396.91     25.35 o 
 -14   4   6       56.30       83.31     16.40 o 
 -12   4   6        4.10        2.62     12.32 o 
 -10   4   6     2103.91     2132.78     98.91 o 
  -8   4   6      446.41      467.04     18.13 o 
  -6   4   6       53.48       74.67     16.22 o 
  -4   4   6      416.71      543.02     23.35 o 
  -2   4   6      727.35      846.23     44.96 o 
   0   4   6     1005.97     1212.61     31.52 o 
   2   4   6     5908.61     6471.99    216.58 o 
   4   4   6      153.83      157.96      7.58 o 
   6   4   6      827.31      762.49     19.69 o 
   8   4   6        8.40        9.92     10.69 o 
  10   4   6        6.97        5.51     12.77 o 
  12   4   6      259.00      288.02     23.57 o 
  14   4   6       81.28       55.23     22.84 o 
 -17   5   6     1648.53     1645.65     54.70 o 
 -15   5   6      635.35      633.10     31.60 o 
 -13   5   6     1713.93     1750.21     36.05 o 
 -11   5   6        0.35       10.99     11.82 o 
  -9   5   6     5271.58     5162.71    157.57 o 
  -7   5   6     1975.22     1957.51     56.94 o 
  -5   5   6      315.48      341.85     16.46 o 
  -3   5   6    11943.74    12742.61    341.00 o 
  -1   5   6     4540.82     4811.39    163.90 o 
   1   5   6       92.92      118.11      9.96 o 
   3   5   6      168.69      135.68      9.01 o 
   5   5   6     5643.74     5922.21    165.87 o 
   7   5   6     1437.38     1333.50     39.47 o 
   9   5   6     1334.32     1444.51     46.38 o 
  11   5   6     2557.00     2546.15     63.55 o 
  13   5   6     1414.26     1565.31     89.68 o 
  15   5   6      394.40      459.07     41.37 o 
 -16   6   6        2.99        9.69     18.39 o 
 -14   6   6      283.93      292.41     21.42 o 
 -12   6   6      995.00     1017.52     35.63 o 
 -10   6   6     2522.51     2538.34     80.42 o 
  -8   6   6      313.92      271.71     53.08 o 
  -6   6   6     1165.09     1285.84     40.10 o 
  -4   6   6     2212.44     2587.42     85.70 o 
  -2   6   6        0.00        0.21      8.56 o 
   0   6   6     2050.68     2037.41     43.82 o 
   2   6   6     1272.61     1390.91     48.04 o 
   4   6   6       35.31       36.20      8.65 o 
   6   6   6      178.49      208.85     10.12 o 
   8   6   6      570.77      539.49     25.73 o 
  10   6   6       39.63       22.83     16.57 o 
  12   6   6      493.47      518.48     31.20 o 
  14   6   6       86.26       84.64     27.09 o 
 -17   7   6     1417.10     1430.98     42.78 o 
 -15   7   6      696.72      600.11     40.71 o 
 -13   7   6     1391.40     1391.09     83.70 o 
 -11   7   6     1931.94     1923.78     43.11 o 
  -9   7   6     4528.61     4541.67    122.19 o 
  -7   7   6      898.56      905.12     26.55 o 
  -5   7   6      507.40      509.31     28.63 o 
  -3   7   6        0.00       -0.28     10.09 o 
  -1   7   6        6.82       31.95     13.98 o 
   1   7   6     1826.66     1860.17     31.27 o 
   3   7   6     3043.97     3061.60    124.11 o 
   5   7   6      855.18      891.81     21.09 o 
   7   7   6       13.87        9.70     11.34 o 
   9   7   6      922.17      959.47     32.82 o 
  11   7   6      518.27      581.54     48.62 o 
  13   7   6      783.49      808.68     50.43 o 
 -16   8   6      643.05      687.91     34.56 o 
 -14   8   6      696.78      757.18     51.94 o 
 -12   8   6      315.41      338.04     20.27 o 
 -10   8   6      466.78      423.13     63.60 o 
  -8   8   6      368.98      388.93     19.50 o 
  -6   8   6       25.20       22.44     11.34 o 
  -4   8   6      177.36      204.73     15.75 o 
  -2   8   6      778.24      850.80     24.99 o 
   0   8   6      147.37      125.71     13.84 o 
   2   8   6        0.07        4.70     11.73 o 
   4   8   6      247.02      250.24     17.69 o 
   6   8   6     1600.37     1605.55     48.33 o 
   8   8   6     1376.26     1325.17     45.26 o 
  10   8   6      468.09      457.54     36.99 o 
  12   8   6      123.59      115.59     29.20 o 
  14   8   6     1154.78     1192.46     59.25 o 
 -15   9   6       23.77       16.66     18.09 o 
 -13   9   6      244.46      260.76     20.19 o 
 -11   9   6       16.66       15.15     13.51 o 
  -9   9   6        0.04       -9.60     11.60 o 
  -7   9   6      923.25      860.29     26.58 o 
  -5   9   6      341.57      330.23     22.34 o 
  -3   9   6       15.03       12.98     12.71 o 
  -1   9   6        0.04       -5.84     11.97 o 
   1   9   6     1168.65     1156.84     42.01 o 
   3   9   6     1476.59     1504.77     33.05 o 
   5   9   6        5.13        9.28     18.10 o 
   7   9   6      258.10      251.43     26.75 o 
   9   9   6     2264.09     2074.52     57.63 o 
  11   9   6       31.87       39.53     27.57 o 
  13   9   6       19.32       36.90     30.67 o 
 -14  10   6       57.21       61.76     19.33 o 
 -12  10   6     2040.13     2145.94     51.20 o 
 -10  10   6     1481.64     1549.92     76.45 o 
  -8  10   6       60.78       47.37     14.90 o 
  -6  10   6      259.89      234.93     19.68 o 
  -4  10   6     4503.37     4322.15    116.02 o 
  -2  10   6        5.27       12.28     13.71 o 
   0  10   6      272.32      250.23     19.32 o 
   2  10   6     8876.41     8477.23    213.10 o 
   4  10   6      659.74      630.20     35.81 o 
   6  10   6     1141.12     1179.70     44.82 o 
   8  10   6     1106.76     1097.86     72.49 o 
  10  10   6      213.91      220.67     41.05 o 
  12  10   6      224.66      273.74     37.46 o 
 -13  11   6       18.85       13.58     18.00 o 
 -11  11   6      899.73      925.59     30.55 o 
  -9  11   6       51.98       54.01     19.83 o 
  -7  11   6      252.32      259.97     22.41 o 
  -5  11   6      990.41      992.76     38.96 o 
  -3  11   6      698.98      605.07     29.95 o 
  -1  11   6      577.24      567.80     27.46 o 
   1  11   6      370.23      386.70     25.34 o 
   3  11   6       86.43       74.91     22.41 o 
   5  11   6      102.80      108.19     24.06 o 
   7  11   6      149.25      143.45     26.91 o 
   9  11   6       61.49      115.24     28.40 o 
  11  11   6        0.09      -17.37     29.68 o 
 -12  12   6     1010.80     1041.93     45.02 o 
 -10  12   6      576.11      588.58     44.46 o 
  -8  12   6      812.36      817.55     60.41 o 
  -6  12   6      191.92      146.93     20.87 o 
  -4  12   6     2588.93     2215.18     67.47 o 
  -2  12   6        0.51        1.43     15.90 o 
   0  12   6       23.81        4.24     16.54 o 
   2  12   6     1087.81     1014.88     43.13 o 
   4  12   6      214.92      194.66     29.99 o 
   6  12   6      283.50      304.46     32.10 o 
   8  12   6      225.81      211.47     31.69 o 
  10  12   6      202.56      217.84     36.42 o 
 -11  13   6       49.18       17.69     28.37 o 
  -9  13   6     2361.15     2641.89     69.81 o 
  -7  13   6        5.70       28.53     25.11 o 
  -5  13   6       96.70      105.97     31.73 o 
  -3  13   6        0.33       10.12     22.43 o 
  -1  13   6       69.83       51.62     23.67 o 
   1  13   6        0.10        5.24     32.02 o 
   3  13   6       10.88      -17.55     23.26 o 
   5  13   6      451.32      485.61     40.93 o 
   7  13   6      502.54      513.89     41.92 o 
   9  13   6      399.28      504.53     44.55 o 
 -10  14   6        1.10       -9.09     29.85 o 
  -8  14   6        2.11      -27.84     28.18 o 
  -6  14   6       26.11       48.33     27.17 o 
  -4  14   6      132.52      156.63     29.02 o 
  -2  14   6        0.20      -10.95     23.46 o 
   0  14   6      435.72      433.76     52.40 o 
   2  14   6        2.53      -11.06     36.68 o 
   4  14   6        2.51      -36.10     36.10 o 
   6  14   6      515.07      534.49     61.13 o 
   8  14   6       26.71        0.58     44.25 o 
  -7  15   6       63.62       72.08     30.65 o 
  -5  15   6        5.15       12.69     28.37 o 
  -3  15   6      199.94      244.82     34.10 o 
  -1  15   6       27.87        4.66     37.85 o 
   1  15   6       15.11       28.53     39.01 o 
   3  15   6        7.72       -4.66     38.43 o 
   5  15   6      382.90      411.06     57.64 o 
  -4  16   6      181.88      219.50     52.98 o 
  -2  16   6        8.43       16.30     39.01 o 
   0  16   6       57.15       74.53     43.67 o 
   2  16   6      143.27      111.21     47.16 o 
 -17   1   7      348.32      344.94     25.50 o 
 -15   1   7      114.04      105.05     17.35 o 
 -13   1   7       25.53       15.38     13.09 o 
 -11   1   7      257.97      263.00     15.92 o 
  -9   1   7      592.23      611.19     19.77 o 
  -7   1   7      328.41      349.57     17.65 o 
  -5   1   7      195.58      218.40     11.28 o 
  -3   1   7     5508.22     5069.98     84.88 o 
  -1   1   7    12440.30    12261.49    638.60 o 
   1   1   7    15392.62    14503.31    586.78 o 
   3   1   7     1513.73     1839.61     27.50 o 
   5   1   7     5011.78     4687.52     35.76 o 
   7   1   7      129.43      129.07     11.74 o 
   9   1   7    13523.41    13148.88    212.78 o 
  11   1   7       57.05       59.24     14.61 o 
  13   1   7      239.95      254.42     24.42 o 
  15   1   7      149.68      182.25     32.81 o 
 -18   2   7      150.95      160.58     23.04 o 
 -16   2   7      286.52      285.69     22.34 o 
 -14   2   7      150.30      144.41     21.60 o 
 -12   2   7       73.78       51.99     13.49 o 
 -10   2   7       56.73       72.90     11.51 o 
  -8   2   7      119.28      111.47     10.90 o 
  -6   2   7      128.17      170.96     10.24 o 
  -4   2   7    12188.04    12454.79    412.21 o 
  -2   2   7      421.79      412.08     20.86 o 
   0   2   7     3860.17     4295.63    100.02 o 
   2   2   7     4946.84     4945.15    151.84 o 
   4   2   7     3220.83     2802.08     59.33 o 
   6   2   7     3865.48     3903.79     64.21 o 
   8   2   7       66.12       63.53     11.97 o 
  10   2   7       75.26       78.25     14.13 o 
  12   2   7      550.21      590.68     32.79 o 
  14   2   7       12.36       -4.36     21.20 o 
 -17   3   7       13.00       -2.65     18.67 o 
 -15   3   7        3.81       17.32     15.61 o 
 -13   3   7      201.22      172.53     16.73 o 
 -11   3   7       36.02       22.74     11.81 o 
  -9   3   7      381.53      444.79     29.08 o 
  -7   3   7     1900.53     1898.69     75.47 o 
  -5   3   7        5.66       -0.28      6.63 o 
  -3   3   7     6220.01     6272.17    194.82 o 
  -1   3   7     1130.55     1114.80     48.54 o 
   1   3   7     1765.57     1631.96     61.88 o 
   3   3   7     1813.42     2214.25     32.80 o 
   5   3   7     3536.66     3456.61     66.64 o 
   7   3   7     6277.64     6286.46    145.91 o 
   9   3   7      772.76      804.06     29.27 o 
  11   3   7      120.82      109.02     19.28 o 
  13   3   7       87.89       80.60     22.08 o 
  15   3   7        7.11        6.92     23.97 o 
 -18   4   7       57.29       62.46     21.68 o 
 -16   4   7     1172.98     1143.66     54.42 o 
 -14   4   7     1115.65     1115.06     31.78 o 
 -12   4   7      350.40      375.52     20.25 o 
 -10   4   7     1116.67     1185.59     52.36 o 
  -8   4   7      982.19     1073.40     51.68 o 
  -6   4   7    10666.90    11111.26    203.13 o 
  -4   4   7    10854.77    11484.26    329.30 o 
  -2   4   7     7557.12     7579.53    201.61 o 
   0   4   7     5509.92     4836.67    116.66 o 
   2   4   7      329.84      200.07     23.14 o 
   4   4   7     3471.26     3421.18     92.86 o 
   6   4   7     3479.75     3340.28     72.86 o 
   8   4   7      589.84      586.74     26.25 o 
  10   4   7      608.30      613.53     29.71 o 
  12   4   7      914.08      895.27     36.29 o 
  14   4   7      517.92      563.48     35.31 o 
 -17   5   7       11.34       24.02     19.42 o 
 -15   5   7        0.00       12.80     16.06 o 
 -13   5   7     1174.99     1210.91     47.99 o 
 -11   5   7      562.97      565.88     22.96 o 
  -9   5   7       34.02       45.35     11.18 o 
  -7   5   7      180.44      160.10     33.12 o 
  -5   5   7       32.37       37.91      6.92 o 
  -3   5   7      954.81     1082.22     31.13 o 
  -1   5   7       62.85       44.97      8.82 o 
   1   5   7     2084.39     2024.39     73.70 o 
   3   5   7     2914.82     3203.28     88.42 o 
   5   5   7      390.18      395.67     17.05 o 
   7   5   7      982.02     1007.19     36.93 o 
   9   5   7       53.09       79.83     16.67 o 
  11   5   7       32.08       53.35     18.84 o 
  13   5   7        0.87      -20.32     20.32 o 
  15   5   7       74.86       68.01     27.07 o 
 -16   6   7      193.28      198.96     22.14 o 
 -14   6   7      910.68      939.51     31.64 o 
 -12   6   7        0.10       -5.22     12.88 o 
 -10   6   7      164.43      179.60     19.83 o 
  -8   6   7      621.59      595.92     31.07 o 
  -6   6   7      141.52      130.32      9.37 o 
  -4   6   7      546.62      567.50     15.18 o 
  -2   6   7     2066.03     2125.87     70.37 o 
   0   6   7     2248.23     2194.07     79.92 o 
   2   6   7     1610.61     1432.58     39.59 o 
   4   6   7     6405.30     6639.56    220.04 o 
   6   6   7     1812.35     1816.39     71.73 o 
   8   6   7      578.68      576.57     27.06 o 
  10   6   7      751.78      805.91     32.77 o 
  12   6   7      191.44      232.74     25.30 o 
  14   6   7      443.69      476.06     42.82 o 
 -17   7   7       33.12       11.32     21.28 o 
 -15   7   7       44.07        2.37     18.09 o 
 -13   7   7      165.17      149.38     18.08 o 
 -11   7   7      141.44      137.15     15.96 o 
  -9   7   7      411.77      431.11     17.92 o 
  -7   7   7     1383.50     1489.36     20.82 o 
  -5   7   7       48.60       54.09     10.89 o 
  -3   7   7      429.06      518.52     36.97 o 
  -1   7   7     1059.37      994.50     45.69 o 
   1   7   7     6754.13     6688.37    163.11 o 
   3   7   7       28.04       20.46     15.81 o 
   5   7   7      383.42      367.55     29.64 o 
   7   7   7      115.53       53.55     20.79 o 
   9   7   7     3481.48     3157.11    110.04 o 
  11   7   7       13.76        2.93     25.07 o 
  13   7   7       31.48       32.12     29.43 o 
 -16   8   7       95.23       49.70     25.28 o 
 -14   8   7      918.71      869.61     67.74 o 
 -12   8   7        0.25        4.02     13.84 o 
 -10   8   7      257.72      265.96     16.81 o 
  -8   8   7      180.65      185.38     12.91 o 
  -6   8   7       40.62       42.53     12.11 o 
  -4   8   7      592.10      580.01     41.88 o 
  -2   8   7       97.11       87.05     13.31 o 
   0   8   7      675.76      633.50     28.00 o 
   2   8   7      129.87      148.82     24.16 o 
   4   8   7     6679.63     6435.71     80.49 o 
   6   8   7       39.17       20.68     19.55 o 
   8   8   7       37.46       34.64     21.41 o 
  10   8   7      397.52      439.48     36.30 o 
  12   8   7      184.45      150.88     35.23 o 
 -15   9   7      180.02      147.21     20.97 o 
 -13   9   7        8.36       11.24     15.94 o 
 -11   9   7       16.30        9.25     14.04 o 
  -9   9   7      102.64       82.16     12.32 o 
  -7   9   7      706.56      656.78     25.44 o 
  -5   9   7      170.60      143.64     16.64 o 
  -3   9   7      774.79      726.54     38.58 o 
  -1   9   7      760.81      760.40     39.39 o 
   1   9   7    11659.46    11164.18    165.94 o 
   3   9   7        2.20       12.33     17.82 o 
   5   9   7      330.51      297.63     28.53 o 
   7   9   7      630.31      703.65     39.91 o 
   9   9   7     2432.49     2432.22     86.75 o 
  11   9   7      236.00      251.62     33.96 o 
  13   9   7      146.81      200.79     36.99 o 
 -14  10   7      221.37      172.39     21.16 o 
 -12  10   7       10.86       22.93     15.96 o 
 -10  10   7      286.76      252.97     24.60 o 
  -8  10   7       41.54       32.88     16.79 o 
  -6  10   7       54.78       41.59     16.18 o 
  -4  10   7       72.92       96.01     16.79 o 
  -2  10   7       87.35       73.69     16.05 o 
   0  10   7      117.53      110.22     16.15 o 
   2  10   7      387.02      423.09     55.02 o 
   4  10   7      572.55      500.06     37.55 o 
   6  10   7      775.66      693.27     39.95 o 
   8  10   7      421.55      419.10     36.61 o 
  10  10   7      301.80      322.27     35.40 o 
  12  10   7      136.09      121.54     36.01 o 
 -13  11   7      127.86       99.08     19.13 o 
 -11  11   7      231.93      221.28     22.05 o 
  -9  11   7      328.43      264.26     24.54 o 
  -7  11   7     1501.10     1482.22     52.18 o 
  -5  11   7      429.86      493.78     33.77 o 
  -3  11   7     1158.62      984.00     55.45 o 
  -1  11   7      224.76      196.65     19.44 o 
   1  11   7     5017.73     4981.37     76.60 o 
   3  11   7      265.75      265.19     27.73 o 
   5  11   7      619.41      563.59     39.52 o 
   7  11   7      995.12     1042.55     47.95 o 
   9  11   7     1014.74      982.43     50.42 o 
  11  11   7       30.09       38.17     32.57 o 
 -12  12   7      236.42      241.92     25.87 o 
 -10  12   7       28.89       38.74     21.04 o 
  -8  12   7      100.39       78.48     20.44 o 
  -6  12   7        4.86       27.94     18.52 o 
  -4  12   7      268.25      274.23     22.73 o 
  -2  12   7      227.51      225.47     21.18 o 
   0  12   7     1336.91     1315.00     91.70 o 
   2  12   7      195.75      145.64     26.12 o 
   4  12   7      306.41      329.06     30.43 o 
   6  12   7      159.40      161.24     29.01 o 
   8  12   7      591.07      554.59     45.05 o 
  10  12   7      223.63      216.72     37.03 o 
 -11  13   7      147.75      116.65     32.73 o 
  -9  13   7       36.67       44.83     28.82 o 
  -7  13   7      273.21      321.54     40.47 o 
  -5  13   7      242.48      231.70     30.24 o 
  -3  13   7       42.15       40.19     19.56 o 
  -1  13   7        3.15      -17.52     21.61 o 
   1  13   7     2142.95     2046.49     57.94 o 
   3  13   7        9.95      -19.35     23.87 o 
   5  13   7      245.94      235.42     31.48 o 
   7  13   7       14.20        1.67     27.79 o 
 -10  14   7       22.48       12.81     31.29 o 
  -8  14   7       81.95       35.52     29.23 o 
  -6  14   7      287.03      331.04     53.86 o 
  -4  14   7      294.66      229.40     46.00 o 
  -2  14   7      284.95      275.98     49.49 o 
   0  14   7      533.39      565.93     63.46 o 
   2  14   7      296.29      288.79     50.65 o 
   4  14   7      540.80      602.03     68.70 o 
   6  14   7       65.99       48.33     43.67 o 
  -7  15   7      114.95      157.10     44.54 o 
  -5  15   7       34.28      -23.29     39.01 o 
  -3  15   7       68.65       37.85     43.09 o 
  -1  15   7      385.74      425.61     57.06 o 
   1  15   7        3.44        8.15     40.17 o 
   3  15   7        7.44       -8.73     39.01 o 
   5  15   7        6.95       29.69     43.67 o 
  -4  16   7      559.83      576.41     66.96 o 
  -2  16   7      120.87      130.42     48.91 o 
   0  16   7      206.90      249.78     51.82 o 
 -18   0   8        4.80      -27.16     27.16 o 
 -16   0   8      298.97      242.13     30.26 o 
 -14   0   8      783.83      791.48     39.69 o 
 -12   0   8      337.14      327.08     37.26 o 
 -10   0   8      721.02      740.72     32.04 o 
  -8   0   8    13307.19    13255.78    744.68 o 
  -6   0   8     7489.57     7634.76    543.22 o 
  -4   0   8     1426.43     1080.33     61.72 o 
   0   0   8    35406.49    36493.45   1776.69 o 
   2   0   8     4260.98     3899.22     68.70 o 
   4   0   8      167.71      157.49     22.71 o 
   6   0   8      409.57      401.41     26.78 o 
   8   0   8     4316.61     4274.81     59.70 o 
  10   0   8     1450.55     1456.13     75.40 o 
  12   0   8       36.67       -6.40     33.19 o 
  14   0   8      389.16      363.90     52.98 o 
 -17   1   8       37.52       18.61     18.99 o 
 -15   1   8      187.01      199.95     19.87 o 
 -13   1   8        3.11       -3.31     13.61 o 
 -11   1   8      551.28      573.09     22.01 o 
  -9   1   8      299.95      296.68     20.76 o 
  -7   1   8        8.18        6.93      7.70 o 
  -5   1   8      654.40      766.14     17.09 o 
  -3   1   8     1953.58     1938.48     45.04 o 
  -1   1   8     3138.27     3244.10     98.15 o 
   1   1   8      346.15      333.01     15.75 o 
   3   1   8     1710.76     1796.98     26.37 o 
   5   1   8      430.53      457.34     16.90 o 
   7   1   8     4201.21     3946.71     62.36 o 
   9   1   8      566.26      570.41     27.79 o 
  11   1   8       37.33       23.14     20.27 o 
  13   1   8       61.23       56.58     26.12 o 
  15   1   8        0.44       11.65     29.02 o 
 -18   2   8      227.81      228.33     25.16 o 
 -16   2   8      331.47      348.27     23.71 o 
 -14   2   8      820.45      839.74     38.19 o 
 -12   2   8     1074.67     1091.16     28.15 o 
 -10   2   8        9.34        4.53     10.31 o 
  -8   2   8      872.86      850.23     27.40 o 
  -6   2   8    11985.22    12576.58    285.48 o 
  -4   2   8        6.01       49.52      8.92 o 
  -2   2   8      105.48       70.46      6.14 o 
   0   2   8     8574.40     8639.08    290.91 o 
   2   2   8     4371.52     4262.58    174.16 o 
   4   2   8      991.89      876.00     23.26 o 
   6   2   8      967.12     1045.32     31.93 o 
   8   2   8     3916.99     3716.90     48.69 o 
  10   2   8        0.06        8.70     15.71 o 
  12   2   8       92.81      117.88     21.50 o 
  14   2   8      360.13      369.46     36.76 o 
 -17   3   8       13.39       -3.84     19.83 o 
 -15   3   8        7.60       -9.95     15.98 o 
 -13   3   8      267.54      270.63     18.83 o 
 -11   3   8      228.85      201.77     15.83 o 
  -9   3   8      287.49      283.98     18.24 o 
  -7   3   8     6826.34     6751.66    116.56 o 
  -5   3   8     2016.14     1763.59     23.63 o 
  -3   3   8     2597.66     2521.45     85.67 o 
  -1   3   8     6714.25     6408.65    342.26 o 
   1   3   8     2400.18     2269.71     69.75 o 
   3   3   8       31.81       65.81     10.69 o 
   5   3   8     1380.77     1410.57     29.03 o 
   7   3   8      239.87      281.12     18.70 o 
   9   3   8       44.50       31.96     15.21 o 
  11   3   8        5.49        2.19     17.70 o 
  13   3   8       11.67       -4.39     20.73 o 
  15   3   8       35.39       16.79     30.09 o 
 -18   4   8       15.80       10.20     21.72 o 
 -16   4   8      123.28      114.00     19.78 o 
 -14   4   8       13.29       11.77     15.13 o 
 -12   4   8        3.46        6.13     12.92 o 
 -10   4   8      181.11      200.87     14.74 o 
  -8   4   8      177.41      215.14     14.37 o 
  -6   4   8      287.41      266.22     66.60 o 
  -4   4   8     4242.27     4181.91     97.95 o 
  -2   4   8      700.58      708.46     24.51 o 
   0   4   8     3337.81     3613.76    118.39 o 
   2   4   8      262.31      272.95     16.38 o 
   4   4   8     1262.91     1376.92     28.28 o 
   6   4   8      143.07      156.06     15.28 o 
   8   4   8      256.65      282.04     20.66 o 
  10   4   8      484.13      492.67     29.16 o 
  12   4   8       51.91       65.88     21.16 o 
  14   4   8      777.75      897.72     65.79 o 
 -17   5   8       31.07       34.59     20.59 o 
 -15   5   8      488.69      511.31     28.15 o 
 -13   5   8       13.40       30.76     14.91 o 
 -11   5   8     1043.90     1043.29     46.89 o 
  -9   5   8     3474.97     3506.30    110.51 o 
  -7   5   8     2450.90     2509.42     78.68 o 
  -5   5   8     1711.74     1558.49     51.04 o 
  -3   5   8     3257.44     3058.57    104.24 o 
  -1   5   8      191.70      160.42      9.05 o 
   1   5   8     2301.50     2305.35     55.24 o 
   3   5   8     4159.09     4052.47    102.35 o 
   5   5   8     4420.46     4315.33    237.64 o 
   7   5   8      106.89       76.73     15.62 o 
   9   5   8      355.92      372.32     23.21 o 
  11   5   8        0.32      -10.83     18.64 o 
  13   5   8       31.11       26.79     22.42 o 
 -16   6   8        0.36       10.02     18.73 o 
 -14   6   8      795.67      727.47     29.21 o 
 -12   6   8      187.65      195.34     24.88 o 
 -10   6   8      313.34      310.43     18.36 o 
  -8   6   8        0.83       -8.52      8.52 o 
  -6   6   8     3348.47     3488.31    108.84 o 
  -4   6   8     1693.93     1581.55     48.99 o 
  -2   6   8        7.70        4.52     10.14 o 
   0   6   8       43.32       55.94     10.30 o 
   2   6   8      852.60      855.86     27.72 o 
   4   6   8      144.06      165.00     14.61 o 
   6   6   8       51.22       33.03     13.41 o 
   8   6   8       84.00       86.86     17.35 o 
  10   6   8      187.30      181.24     21.35 o 
  12   6   8      262.34      251.87     33.09 o 
  14   6   8       44.68       65.70     33.54 o 
 -17   7   8       62.99       43.33     24.46 o 
 -15   7   8      588.69      530.41     29.75 o 
 -13   7   8      281.96      273.27     20.78 o 
 -11   7   8     1421.38     1444.03     43.28 o 
  -9   7   8      111.78      119.23     11.68 o 
  -7   7   8      494.37      485.54     27.49 o 
  -5   7   8     1873.54     1847.34     34.54 o 
  -3   7   8    11928.04    11392.64    302.86 o 
  -1   7   8     3685.83     3766.96     65.16 o 
   1   7   8     2973.49     2975.05     52.27 o 
   3   7   8     1551.68     1545.56     70.45 o 
   5   7   8     2222.59     2082.84     49.19 o 
   7   7   8        0.82      -14.48     18.70 o 
   9   7   8        4.16       37.86     22.41 o 
  11   7   8        4.97       24.46     25.52 o 
  13   7   8       87.70       60.26     30.84 o 
 -16   8   8       28.62       13.78     23.82 o 
 -14   8   8       10.52       -2.14     15.66 o 
 -12   8   8      115.23      122.04     16.29 o 
 -10   8   8      531.44      520.37     25.84 o 
  -8   8   8     2703.80     2676.72     91.51 o 
  -6   8   8     3230.77     3154.49     83.20 o 
  -4   8   8      204.90      177.28     16.62 o 
  -2   8   8     1000.79     1043.75     80.33 o 
   0   8   8      813.00      797.25     34.47 o 
   2   8   8     3228.79     2932.84    147.89 o 
   4   8   8     8609.48     8051.20    309.46 o 
   6   8   8      382.30      369.27     44.25 o 
   8   8   8      179.86      196.59     28.20 o 
  10   8   8        5.75        0.16     24.43 o 
  12   8   8      151.56      164.72     33.23 o 
 -15   9   8       70.42       60.32     19.35 o 
 -13   9   8        0.16       -4.41     15.77 o 
 -11   9   8        4.93        6.65     13.87 o 
  -9   9   8     1300.05     1271.32     42.76 o 
  -7   9   8       31.01       19.23     15.67 o 
  -5   9   8      254.55      248.50     19.46 o 
  -3   9   8      814.09      820.87     28.43 o 
  -1   9   8      279.84      309.72     41.63 o 
   1   9   8      149.52      167.23     22.43 o 
   3   9   8     1078.74      982.82     47.74 o 
   5   9   8     2745.81     2736.35     62.88 o 
   7   9   8      168.45      132.18     25.32 o 
   9   9   8      320.43      363.11     34.64 o 
  11   9   8      142.94      147.14     32.11 o 
 -14  10   8        5.63       -1.90     18.36 o 
 -12  10   8       94.00      123.00     17.91 o 
 -10  10   8      997.07      950.46     32.08 o 
  -8  10   8      764.89      773.53     33.43 o 
  -6  10   8     1661.83     1731.71     58.09 o 
  -4  10   8     2834.41     2676.52     75.07 o 
  -2  10   8      198.84      236.34     24.61 o 
   0  10   8      412.08      399.19     33.12 o 
   2  10   8     3980.73     4013.59    157.79 o 
   4  10   8     1340.50     1300.30     46.73 o 
   6  10   8      154.16      124.02     26.31 o 
   8  10   8      137.50       89.37     27.58 o 
  10  10   8       93.41       71.39     30.33 o 
 -13  11   8       78.01       84.13     19.92 o 
 -11  11   8       78.71       51.18     19.40 o 
  -9  11   8      109.73      106.55     20.82 o 
  -7  11   8      220.66      182.33     21.63 o 
  -5  11   8      250.40      208.41     28.28 o 
  -3  11   8      117.64      134.17     23.87 o 
  -1  11   8       70.62       82.06     22.22 o 
   1  11   8      513.44      482.58     37.24 o 
   3  11   8      194.67      187.50     36.68 o 
   5  11   8       18.60       19.21     23.47 o 
   7  11   8        7.04        6.42     24.69 o 
   9  11   8      366.46      349.05     43.09 o 
 -12  12   8      570.70      593.40     39.48 o 
 -10  12   8      600.21      578.22     36.30 o 
  -8  12   8      604.71      636.44     35.57 o 
  -6  12   8      207.61      199.81     23.53 o 
  -4  12   8      189.41      220.68     28.41 o 
  -2  12   8      178.93      178.82     49.49 o 
   0  12   8     1758.55     1736.48     82.39 o 
   2  12   8      190.24      253.33     29.42 o 
   4  12   8      753.72      732.11     43.59 o 
   6  12   8        2.61        3.84     25.52 o 
   8  12   8      161.44      171.01     32.49 o 
 -11  13   8      649.47      722.14     71.61 o 
  -9  13   8      198.17      201.86     33.28 o 
  -7  13   8      145.96      139.19     24.20 o 
  -5  13   8      187.04      174.77     29.43 o 
  -3  13   8     1118.94     1217.79     49.51 o 
  -1  13   8     1303.88     1246.42     59.68 o 
   1  13   8      135.35      151.95     28.20 o 
   3  13   8      538.27      541.03     42.81 o 
   5  13   8      193.59      234.01     32.73 o 
   7  13   8        0.26        9.89     29.57 o 
  -8  14   8      182.61      203.63     34.47 o 
  -6  14   8      549.78      643.37     63.46 o 
  -4  14   8       52.37       48.33     39.59 o 
  -2  14   8      628.75      608.43     65.21 o 
   0  14   8      733.43      908.29     71.03 o 
   2  14   8      913.64      989.80     75.69 o 
   4  14   8       70.09      115.28     46.58 o 
   6  14   8      330.31      400.58     59.39 o 
  -7  15   8      116.20      115.86     47.74 o 
  -5  15   8      518.03      631.14     69.29 o 
  -3  15   8      841.95      808.72     73.94 o 
  -1  15   8      309.85      302.18     53.57 o 
   1  15   8       71.01       91.41     45.41 o 
   3  15   8       95.78       64.05     44.25 o 
 -17   1   9      254.38      281.72     28.32 o 
 -15   1   9     2579.09     2482.55    123.20 o 
 -13   1   9     2525.84     2483.48     54.45 o 
 -11   1   9     1986.14     1885.36     60.26 o 
  -9   1   9       49.45       24.03     10.09 o 
  -7   1   9     1222.21     1145.99     33.40 o 
  -5   1   9     9879.67     9752.72    284.13 o 
  -3   1   9     2884.30     2785.43     90.31 o 
  -1   1   9      285.96      363.86     24.69 o 
   1   1   9     1542.55     1593.86     47.28 o 
   3   1   9      216.31      189.93     12.74 o 
   5   1   9      649.48      658.85     23.39 o 
   7   1   9      573.24      565.20     26.28 o 
   9   1   9      461.90      498.04     34.99 o 
  11   1   9      736.63      806.82     43.01 o 
  13   1   9     3901.79     4114.38     82.94 o 
 -18   2   9       58.30       32.24     20.96 o 
 -16   2   9      176.16      179.36     20.84 o 
 -14   2   9       96.21       83.90     16.00 o 
 -12   2   9     2459.69     2383.75     83.20 o 
 -10   2   9      112.15      112.22     12.98 o 
  -8   2   9     3378.81     3321.57     80.42 o 
  -6   2   9        8.70        9.76      7.80 o 
  -4   2   9      197.75      166.28     11.50 o 
  -2   2   9      955.86      990.30     62.83 o 
   0   2   9      216.45      183.81     12.10 o 
   2   2   9      924.31     1029.19     23.72 o 
   4   2   9       11.48        7.16     10.61 o 
   6   2   9      898.20      943.65     27.43 o 
   8   2   9      734.24      769.07     29.27 o 
  10   2   9       55.48      100.24     33.77 o 
  12   2   9        9.98       28.32     23.87 o 
  14   2   9      523.84      567.86     46.47 o 
 -17   3   9       59.24       54.42     19.42 o 
 -15   3   9      517.29      544.20     28.16 o 
 -13   3   9      959.24      931.80     50.42 o 
 -11   3   9     1748.35     1754.91     67.23 o 
  -9   3   9      169.22      155.46     13.06 o 
  -7   3   9      817.17      784.89     20.08 o 
  -5   3   9       10.08       -0.71      6.49 o 
  -3   3   9     1184.39     1151.91     33.79 o 
  -1   3   9      993.15      877.49     27.46 o 
   1   3   9     2108.80     2176.84     85.60 o 
   3   3   9        0.16        1.64     12.87 o 
   5   3   9     3635.55     3691.61     79.40 o 
   7   3   9       33.60       39.38     14.61 o 
   9   3   9       60.81       57.38     17.22 o 
  11   3   9       62.80       72.00     24.95 o 
  13   3   9     1238.10     1373.17     55.00 o 
 -18   4   9      389.69      427.60     28.90 o 
 -16   4   9      878.95      866.11     33.83 o 
 -14   4   9      253.84      257.47     20.34 o 
 -12   4   9     2887.03     2895.36    116.56 o 
 -10   4   9       92.79       78.84     13.36 o 
  -8   4   9     9152.04     9055.65    152.03 o 
  -6   4   9      108.13      157.00     15.39 o 
  -4   4   9     6378.67     6451.19    187.65 o 
  -2   4   9      474.51      404.64     15.32 o 
   0   4   9      288.02      264.75     33.72 o 
   2   4   9     2081.87     2059.54     87.73 o 
   4   4   9      643.28      704.72     31.65 o 
   6   4   9      132.74      130.10     15.88 o 
   8   4   9      555.86      586.86     29.77 o 
  10   4   9     1807.24     1762.95     88.64 o 
  12   4   9      496.25      533.71     42.26 o 
  14   4   9      103.78       39.96     31.44 o 
 -17   5   9       18.41       17.64     20.49 o 
 -15   5   9       47.23       43.40     17.70 o 
 -13   5   9     1138.58     1068.38     31.12 o 
 -11   5   9      976.21     1002.84     46.04 o 
  -9   5   9      131.61      128.20     13.67 o 
  -7   5   9      389.28      401.68     15.26 o 
  -5   5   9      447.33      510.04     15.02 o 
  -3   5   9        8.75       10.13      7.80 o 
  -1   5   9     1603.63     1595.41     29.39 o 
   1   5   9      301.24      335.32     18.16 o 
   3   5   9       49.18       41.14     11.55 o 
   5   5   9      225.87      243.36     18.39 o 
   7   5   9      129.04      138.13     22.61 o 
   9   5   9      358.51      418.26     27.52 o 
  11   5   9        0.04      -12.07     19.37 o 
  13   5   9       35.82       17.17     27.73 o 
 -16   6   9      331.13      294.41     24.71 o 
 -14   6   9      214.25      212.30     20.28 o 
 -12   6   9     4499.69     4596.48    129.17 o 
 -10   6   9     1302.85     1325.81     33.72 o 
  -8   6   9     1106.03     1157.76     31.19 o 
  -6   6   9      255.75      275.86     13.02 o 
  -4   6   9     1868.25     1826.23     69.08 o 
  -2   6   9     1281.44     1260.54     36.85 o 
   0   6   9     1352.33     1441.81    144.69 o 
   2   6   9      523.05      481.53     30.80 o 
   4   6   9       31.95       -5.89     16.58 o 
   6   6   9        0.20        4.08     19.21 o 
   8   6   9      851.14      838.60     48.91 o 
  10   6   9     1704.34     1758.16     55.65 o 
  12   6   9        9.29        5.82     28.82 o 
 -15   7   9        3.49       11.58     21.70 o 
 -13   7   9      486.92      440.13     29.00 o 
 -11   7   9     1292.41     1374.87     31.07 o 
  -9   7   9       83.78       83.09     12.00 o 
  -7   7   9        8.81        4.44     10.80 o 
  -5   7   9     1628.44     1575.59     74.40 o 
  -3   7   9     2632.08     2337.32    167.68 o 
  -1   7   9      188.39      198.26     25.04 o 
   1   7   9      345.40      339.58     28.82 o 
   3   7   9       41.98       16.56     28.53 o 
   5   7   9     1264.22     1187.82     56.77 o 
   7   7   9       71.29       64.77     22.22 o 
   9   7   9      329.61      348.76     50.36 o 
  11   7   9      455.29      439.24     37.05 o 
  13   7   9       92.52       25.03     32.10 o 
 -16   8   9      296.58      275.23     29.66 o 
 -14   8   9       88.38      136.14     18.69 o 
 -12   8   9      517.68      546.23     25.26 o 
 -10   8   9      875.85      842.28     23.61 o 
  -8   8   9     1248.10     1243.48     63.39 o 
  -6   8   9       38.44       33.70     14.40 o 
  -4   8   9       32.18       40.84     13.99 o 
  -2   8   9      297.41      284.54     24.02 o 
   0   8   9     3553.02     3445.45    213.68 o 
   2   8   9     1593.19     1503.97    121.69 o 
   4   8   9      172.98      197.75     24.89 o 
   6   8   9       96.28      102.13     23.67 o 
   8   8   9        4.77       12.08     23.46 o 
  10   8   9     1277.85     1150.35     52.69 o 
  12   8   9       89.39      163.99     34.98 o 
 -15   9   9      278.14      321.55     24.66 o 
 -13   9   9      698.88      719.42     44.91 o 
 -11   9   9      251.13      261.56     17.44 o 
  -9   9   9      387.35      386.26     22.41 o 
  -7   9   9     2220.79     2213.55     80.12 o 
  -5   9   9      828.13      838.74     36.72 o 
  -3   9   9     2857.96     2748.57     55.95 o 
  -1   9   9      124.86      138.12     21.81 o 
   1   9   9       46.96       43.09     28.53 o 
   3   9   9      121.22       58.81     21.41 o 
   5   9   9      383.05      357.17     29.83 o 
   7   9   9      184.78      175.42     27.36 o 
   9   9   9      755.59      756.25     47.03 o 
  11   9   9     1380.03     1488.16     60.92 o 
 -14  10   9       15.98        3.05     18.46 o 
 -12  10   9       35.63       31.96     16.83 o 
 -10  10   9       16.17       30.14     16.66 o 
  -8  10   9       55.12       40.72     18.03 o 
  -6  10   9       32.76       32.13     17.35 o 
  -4  10   9       35.26       64.22     20.89 o 
  -2  10   9       10.68       17.07     19.30 o 
   0  10   9        0.18       18.76     19.75 o 
   2  10   9      380.30      399.53     31.67 o 
   4  10   9       45.60       42.44     23.46 o 
   6  10   9      139.96      145.31     28.00 o 
   8  10   9        1.96       -5.09     25.71 o 
  10  10   9      194.40      133.75     34.38 o 
 -13  11   9      259.01      298.48     27.04 o 
 -11  11   9      183.37      184.29     22.30 o 
  -9  11   9      585.36      592.32     34.40 o 
  -7  11   9     2950.74     2803.26    107.64 o 
  -5  11   9       41.93       47.57     23.26 o 
  -3  11   9      436.70      418.29     35.98 o 
  -1  11   9       11.96       28.38     22.13 o 
   1  11   9      339.76      343.25     38.72 o 
   3  11   9       25.82       30.83     23.24 o 
   5  11   9      188.50      221.47     29.85 o 
   7  11   9       39.17       33.29     66.67 o 
   9  11   9      132.61      136.96     32.91 o 
 -12  12   9      204.58      219.82     42.61 o 
 -10  12   9       14.88       17.68     22.25 o 
  -8  12   9      142.84      179.76     24.63 o 
  -6  12   9      148.19      132.47     28.40 o 
  -4  12   9      300.55      313.07     31.70 o 
  -2  12   9       15.29       39.88     23.06 o 
   0  12   9     1029.74     1052.00     54.73 o 
   2  12   9       76.50       57.98     25.93 o 
   4  12   9       94.00       82.47     27.13 o 
   6  12   9       12.31      -11.35     26.53 o 
   8  12   9       39.07       24.63     48.33 o 
 -11  13   9       22.91        1.46     31.70 o 
  -9  13   9      252.33      260.03     28.65 o 
  -7  13   9      208.03      234.70     33.46 o 
  -5  13   9      667.50      685.16     73.07 o 
  -3  13   9      143.08      166.34     31.73 o 
  -1  13   9      401.01      485.68     37.55 o 
   1  13   9       11.72       26.65     25.20 o 
   3  13   9      179.98      197.46     31.90 o 
   5  13   9       86.87       81.67     30.62 o 
   7  13   9      618.46      673.18     51.16 o 
  -8  14   9       48.61       51.82     46.58 o 
  -6  14   9       90.32      117.03     43.67 o 
  -4  14   9      437.84      357.49     52.40 o 
  -2  14   9      253.88      208.44     48.33 o 
   0  14   9      149.61      187.48     46.00 o 
   2  14   9        4.48       24.76     29.85 o 
   4  14   9      120.00       70.42     32.30 o 
  -5  15   9      163.18      108.30     47.74 o 
  -3  15   9        8.05      -13.97     42.50 o 
  -1  15   9       36.28       31.44     44.25 o 
   1  15   9      214.38      183.99     51.82 o 
 -18   0  10      648.67      597.19     51.24 o 
 -16   0  10      130.31      134.45     28.09 o 
 -14   0  10      309.49      359.67     30.57 o 
 -12   0  10     3025.32     3014.94    305.09 o 
 -10   0  10     4655.10     4475.82    332.16 o 
  -8   0  10       23.55       11.59     13.10 o 
  -6   0  10     2808.38     3011.52     96.52 o 
  -4   0  10     1059.96     1088.58     45.12 o 
  -2   0  10     2670.26     2614.23     71.50 o 
   0   0  10     1111.40     1256.46     46.00 o 
   2   0  10     2591.62     2408.12     62.30 o 
   4   0  10      299.13      256.77     29.69 o 
   6   0  10    21288.54    19894.37    208.44 o 
   8   0  10       80.86      116.45     31.44 o 
  10   0  10      459.47      448.90     48.91 o 
  12   0  10      256.78      366.23     52.40 o 
  14   0  10     3890.19     4171.71    126.34 o 
 -17   1  10       72.18       72.07     19.92 o 
 -15   1  10      111.67      111.96     18.39 o 
 -13   1  10       44.63       42.58     14.47 o 
 -11   1  10       47.94       46.41     12.50 o 
  -9   1  10      256.80      250.97     15.03 o 
  -7   1  10        2.12        4.30      8.95 o 
  -5   1  10      149.92      171.58     11.11 o 
  -3   1  10        0.27        3.33      5.94 o 
  -1   1  10     2124.25     2161.55     31.22 o 
   1   1  10      138.61      179.08     12.29 o 
   3   1  10      496.51      403.41     19.92 o 
   5   1  10     1106.38     1122.62     37.24 o 
   7   1  10        4.18       -9.66     17.49 o 
   9   1  10     2126.11     2050.78     74.82 o 
  11   1  10       47.22       30.78     24.49 o 
  13   1  10       26.35       18.32     28.59 o 
 -18   2  10      391.93      420.09     29.31 o 
 -16   2  10      390.39      434.66     27.09 o 
 -14   2  10       20.56       16.04     15.53 o 
 -12   2  10     1874.44     1829.28     45.21 o 
 -10   2  10     1828.72     1821.60     65.47 o 
  -8   2  10      194.67      249.11     14.01 o 
  -6   2  10        9.49        6.42      8.73 o 
  -4   2  10      259.04      249.27     11.18 o 
  -2   2  10      373.30      362.73     18.53 o 
   0   2  10      189.23      217.13     16.32 o 
   2   2  10      108.27      120.65     12.78 o 
   4   2  10       52.75       22.39     11.83 o 
   6   2  10    15930.34    15146.27    214.49 o 
   8   2  10     1988.78     1961.69     51.03 o 
  10   2  10       18.89       13.46     22.00 o 
  12   2  10       13.08       12.16     25.73 o 
  14   2  10     1971.89     2007.99     67.15 o 
 -17   3  10      769.58      711.61     37.57 o 
 -15   3  10       59.31       20.50     17.22 o 
 -13   3  10     2147.26     2120.87     56.98 o 
 -11   3  10      283.01      320.42     19.14 o 
  -9   3  10      778.39      778.94     22.83 o 
  -7   3  10      365.81      429.76     16.30 o 
  -5   3  10     3090.68     3097.37     95.98 o 
  -3   3  10        4.53        7.54      7.62 o 
  -1   3  10     2598.37     2355.91     76.40 o 
   1   3  10     4079.71     3974.18    103.51 o 
   3   3  10      179.98      187.79     14.86 o 
   5   3  10      163.86      160.76     15.75 o 
   7   3  10      416.40      400.05     25.80 o 
   9   3  10     1851.52     1907.44     81.22 o 
  11   3  10      822.79      842.86     46.21 o 
  13   3  10      295.21      367.26     37.22 o 
 -16   4  10        5.66      -13.77     18.15 o 
 -14   4  10      776.31      835.75     30.49 o 
 -12   4  10        0.53        4.81     13.36 o 
 -10   4  10       84.68       59.08     12.74 o 
  -8   4  10     2487.42     2368.63     60.09 o 
  -6   4  10     1393.54     1487.28     55.45 o 
  -4   4  10       67.41       83.66      8.76 o 
  -2   4  10      951.21      900.88     46.83 o 
   0   4  10        3.54       -1.07     10.04 o 
   2   4  10      115.29      135.81     14.11 o 
   4   4  10     1174.53     1214.59     39.81 o 
   6   4  10      311.95      343.60     23.21 o 
   8   4  10       17.83        9.98     16.14 o 
  10   4  10       87.61      115.91     25.49 o 
  12   4  10       89.05      105.25     29.49 o 
 -17   5  10      855.54      906.13     37.47 o 
 -15   5  10      645.60      653.17     30.99 o 
 -13   5  10     1512.66     1532.59     59.50 o 
 -11   5  10       98.34       81.59     14.45 o 
  -9   5  10     1905.88     1844.09     31.34 o 
  -7   5  10      269.24      298.17     16.46 o 
  -5   5  10      252.73      245.77     12.02 o 
  -3   5  10      317.12      318.31     19.13 o 
  -1   5  10      291.94      358.46     28.32 o 
   1   5  10     1580.60     1632.02     46.11 o 
   3   5  10     2195.90     2247.92     76.60 o 
   5   5  10     1701.90     1694.58     41.51 o 
   7   5  10       65.68      114.20     17.19 o 
   9   5  10     3226.82     3188.05    123.86 o 
  11   5  10     2362.02     2568.82     97.23 o 
  13   5  10      117.02      175.25     49.49 o 
 -16   6  10      216.02      221.81     24.17 o 
 -14   6  10      385.36      373.65     24.24 o 
 -12   6  10      240.68      245.58     19.39 o 
 -10   6  10     1238.42     1282.39     27.08 o 
  -8   6  10     1219.18     1270.75     42.57 o 
  -6   6  10      228.75      245.49     16.28 o 
  -4   6  10      847.80      791.82     52.97 o 
  -2   6  10      392.53      427.80     42.21 o 
   0   6  10       93.85      151.22     19.96 o 
   2   6  10      158.44      154.33     20.64 o 
   4   6  10       94.94      112.62     32.61 o 
   6   6  10      140.71       92.86     22.60 o 
   8   6  10       20.87        4.42     22.30 o 
  10   6  10      246.95      235.41     32.16 o 
  12   6  10      119.35       92.58     48.33 o 
 -15   7  10      399.17      400.32     30.90 o 
 -13   7  10        0.13        7.96     18.80 o 
 -11   7  10       49.66       38.50     14.23 o 
  -9   7  10      644.06      643.24     33.90 o 
  -7   7  10     3382.79     3288.62    107.38 o 
  -5   7  10      323.35      337.17     27.30 o 
  -3   7  10     8400.64     7977.26    582.23 o 
  -1   7  10      600.31      560.66     33.12 o 
   1   7  10     3308.73     3346.68    282.38 o 
   3   7  10      236.92      267.22     24.70 o 
   5   7  10       76.41       42.43     23.58 o 
   7   7  10      123.10      125.96     25.53 o 
   9   7  10     1292.67     1210.16     49.69 o 
  11   7  10     2041.03     2188.97     65.66 o 
 -16   8  10     1134.16     1191.14     53.09 o 
 -14   8  10      146.52      144.21     20.14 o 
 -12   8  10        6.95       -7.85     14.41 o 
 -10   8  10      170.05      165.88     16.42 o 
  -8   8  10     1425.58     1464.39     48.24 o 
  -6   8  10      363.03      383.57     24.96 o 
  -4   8  10      480.36      475.32     33.77 o 
  -2   8  10       36.27       59.12     18.92 o 
   0   8  10     3682.38     3294.00    305.96 o 
   2   8  10     2676.51     2522.70    202.04 o 
   4   8  10     1460.35     1429.09     94.61 o 
   6   8  10     2063.98     1989.65     55.13 o 
   8   8  10        7.57       15.33     24.61 o 
  10   8  10      295.95      296.16     35.98 o 
 -15   9  10        0.49      -19.19     19.19 o 
 -13   9  10      483.14      484.72     25.13 o 
 -11   9  10       29.46        8.70     14.95 o 
  -9   9  10        0.44       -5.44     14.50 o 
  -7   9  10      115.77      112.67     20.65 o 
  -5   9  10      385.33      397.14     32.49 o 
  -3   9  10      166.28      145.93     46.58 o 
  -1   9  10       23.10       30.16     19.34 o 
   1   9  10      157.99      127.55     23.87 o 
   3   9  10      184.60      174.83     25.32 o 
   5   9  10        1.93      -20.38     20.38 o 
   7   9  10      191.45      192.28     29.20 o 
   9   9  10      279.15      292.99     66.08 o 
  11   9  10      385.85      369.89     41.15 o 
 -14  10  10      879.35      880.97     34.72 o 
 -12  10  10        4.00        3.69     17.27 o 
 -10  10  10      184.10      181.19     20.39 o 
  -8  10  10     1514.41     1464.04     40.76 o 
  -6  10  10      102.37       90.35     23.42 o 
  -4  10  10       98.71       85.43     21.95 o 
  -2  10  10      762.61      774.43     82.97 o 
   0  10  10      289.45      389.11     50.65 o 
   2  10  10      248.43      242.51     34.64 o 
   4  10  10     1139.37     1146.75     79.18 o 
   6  10  10      604.95      507.94     41.94 o 
   8  10  10       83.39      114.29     30.87 o 
  10  10  10     1182.93     1388.42     63.20 o 
 -13  11  10      144.58       93.49     23.65 o 
 -11  11  10        3.09        5.33     19.29 o 
  -9  11  10      113.75      116.51     28.28 o 
  -7  11  10      146.95      141.05     43.67 o 
  -5  11  10        0.00      -17.43     22.43 o 
  -3  11  10       17.15        2.73     21.61 o 
  -1  11  10        1.74       -4.48     22.43 o 
   1  11  10       23.78       16.52     23.42 o 
   3  11  10        4.18       10.98     37.26 o 
   5  11  10       24.81       16.31     25.10 o 
   7  11  10      500.91      482.24     41.53 o 
   9  11  10       31.97       22.63     31.03 o 
 -12  12  10       13.81      -25.15     25.15 o 
 -10  12  10        4.22        3.55     22.36 o 
  -8  12  10      347.76      351.32     46.29 o 
  -6  12  10        3.15       -9.18     24.91 o 
  -4  12  10       32.67       45.62     24.91 o 
  -2  12  10      443.09      430.59     34.47 o 
   0  12  10       23.34       -0.62     24.43 o 
   2  12  10      476.10      468.76     37.22 o 
   4  12  10       31.59        4.96     26.95 o 
   6  12  10      903.54      936.76     51.52 o 
  -9  13  10       18.26       21.28     29.80 o 
  -7  13  10       25.50       99.34     31.49 o 
  -5  13  10       49.58       36.36     27.91 o 
  -3  13  10      746.13      789.41     59.68 o 
  -1  13  10      661.47      677.60     44.87 o 
   1  13  10      662.92      708.32     46.52 o 
   3  13  10      154.27      153.47     31.67 o 
   5  13  10      236.39      270.12     57.35 o 
  -8  14  10        7.30        4.66     43.67 o 
  -6  14  10       29.02       25.62     42.50 o 
  -4  14  10      229.75      197.43     33.35 o 
  -2  14  10        9.91       17.31     28.20 o 
   0  14  10      191.87      243.11     38.14 o 
   2  14  10      301.11      395.79     39.93 o 
   4  14  10        1.44      -21.75     32.27 o 
  -3  15  10      237.73      255.60     55.31 o 
  -1  15  10        0.03        0.58     44.25 o 
 -17   1  11      488.03      424.16     27.51 o 
 -15   1  11      486.22      461.28     26.79 o 
 -13   1  11      480.23      442.92     24.06 o 
 -11   1  11      551.45      595.43     23.31 o 
  -9   1  11      517.55      525.71     20.85 o 
  -7   1  11       17.87       18.52      8.57 o 
  -5   1  11     4542.42     4406.07     73.53 o 
  -3   1  11     5997.44     6232.76    217.03 o 
  -1   1  11      340.78      316.01     17.60 o 
   1   1  11     7618.80     7104.08    269.72 o 
   3   1  11       12.43       20.67     16.06 o 
   5   1  11     1352.09     1250.33    108.00 o 
   7   1  11     1676.04     1746.54     84.13 o 
   9   1  11     5532.80     5402.11     84.19 o 
  11   1  11       13.76       34.44     26.55 o 
  13   1  11      328.91      304.52     38.23 o 
 -18   2  11       11.44       -7.05     21.36 o 
 -16   2  11      111.99      115.10     20.25 o 
 -14   2  11       49.52       48.19     16.58 o 
 -12   2  11        2.43        3.92     13.38 o 
 -10   2  11       71.20       63.54     12.71 o 
  -8   2  11      418.40      489.58     25.69 o 
  -6   2  11      816.88      781.16     21.01 o 
  -4   2  11      255.36      282.89     12.35 o 
  -2   2  11      170.20      205.84     22.99 o 
   0   2  11     1070.77     1039.30     28.55 o 
   2   2  11     6253.15     6027.60    196.32 o 
   4   2  11     3579.18     3374.37     56.94 o 
   6   2  11     1953.64     1955.48     48.53 o 
   8   2  11      260.03      226.23     36.68 o 
  10   2  11     1323.96     1363.92     75.98 o 
  12   2  11      110.46      106.79     30.84 o 
 -17   3  11       71.27       43.10     20.20 o 
 -15   3  11      207.01      213.19     21.96 o 
 -13   3  11       54.32       49.80     15.26 o 
 -11   3  11       91.62       69.95     13.65 o 
  -9   3  11      196.70      222.36     15.29 o 
  -7   3  11        5.84        7.13     10.05 o 
  -5   3  11       10.00        5.22      7.38 o 
  -3   3  11     1301.33     1374.11     55.59 o 
  -1   3  11     2210.55     2200.72     83.19 o 
   1   3  11     3282.70     3129.62    110.50 o 
   3   3  11      213.07      218.75     16.67 o 
   5   3  11     1181.66     1195.56     48.36 o 
   7   3  11      447.13      442.80     34.36 o 
   9   3  11     1513.02     1553.75     91.41 o 
  11   3  11      305.40      381.21     36.20 o 
  13   3  11      270.28      344.63     38.69 o 
 -16   4  11        5.38       -4.55     18.04 o 
 -14   4  11      238.70      218.93     27.32 o 
 -12   4  11      314.11      332.70     23.36 o 
 -10   4  11      455.66      447.37     25.44 o 
  -8   4  11      310.75      327.03     17.37 o 
  -6   4  11     2122.57     2130.19     61.97 o 
  -4   4  11     1503.19     1458.33     84.50 o 
  -2   4  11     1857.72     1791.03     68.77 o 
   0   4  11      152.07      192.24     14.83 o 
   2   4  11     2794.41     2671.61     64.15 o 
   4   4  11     5711.67     5479.92    210.94 o 
   6   4  11      183.17      212.48     19.70 o 
   8   4  11      463.70      469.90     36.99 o 
  10   4  11      481.44      476.15     38.07 o 
  12   4  11      573.62      595.65     66.96 o 
 -17   5  11        8.44       -5.45     20.91 o 
 -15   5  11     1839.05     1876.60     82.61 o 
 -13   5  11       63.71       65.32     16.17 o 
 -11   5  11     1135.34     1161.34     41.01 o 
  -9   5  11      673.13      654.37     19.95 o 
  -7   5  11     3105.01     3145.60    100.46 o 
  -5   5  11      107.89       87.82     11.64 o 
  -3   5  11      193.26      167.90     14.60 o 
  -1   5  11      177.84      186.89     18.39 o 
   1   5  11      481.33      492.04     23.29 o 
   3   5  11       22.50       36.55     13.73 o 
   5   5  11       81.80       92.49     16.39 o 
   7   5  11     1377.43     1238.17     45.12 o 
   9   5  11       13.32       52.40     35.52 o 
  11   5  11      887.74      988.63     72.78 o 
 -16   6  11       10.84       29.63     24.00 o 
 -14   6  11       20.73        2.73     20.08 o 
 -12   6  11      941.55      919.82     36.52 o 
 -10   6  11      238.95      249.08     15.54 o 
  -8   6  11     5972.44     5958.95    205.39 o 
  -6   6  11        1.83        6.70     12.10 o 
  -4   6  11        1.70       21.48     16.64 o 
  -2   6  11      295.87      299.45     23.87 o 
   0   6  11     8571.56     8595.55    498.39 o 
   2   6  11     1588.10     1558.07     95.20 o 
   4   6  11     1554.93     1491.06     45.01 o 
   6   6  11      687.73      732.00     40.14 o 
   8   6  11      112.66       70.53     25.02 o 
  10   6  11      571.44      642.20     67.54 o 
  12   6  11      335.67      302.18     59.39 o 
 -15   7  11      523.48      484.25     37.01 o 
 -13   7  11       69.31       54.88     16.71 o 
 -11   7  11     1023.27     1074.81     41.10 o 
  -9   7  11      701.52      702.31     27.00 o 
  -7   7  11      245.83      273.61     19.92 o 
  -5   7  11      264.21      258.73     24.69 o 
  -3   7  11     1140.88     1053.44     66.96 o 
  -1   7  11     2078.56     2043.39    141.77 o 
   1   7  11     1286.29     1267.13     74.53 o 
   3   7  11       18.84        6.94     18.57 o 
   5   7  11      225.78      186.51     25.94 o 
   7   7  11      278.44      275.35     49.20 o 
   9   7  11      367.20      408.98     35.94 o 
  11   7  11      167.71      206.11     50.65 o 
 -14   8  11        2.53       -4.02     17.47 o 
 -12   8  11      160.61      167.29     18.37 o 
 -10   8  11      236.92      261.64     18.67 o 
  -8   8  11     1500.93     1491.11     33.76 o 
  -6   8  11        0.23       -3.73     20.96 o 
  -4   8  11       24.33       38.69     19.53 o 
  -2   8  11      299.14      299.90     26.55 o 
   0   8  11     2798.70     2774.25    157.49 o 
   2   8  11      526.96      611.91     49.49 o 
   4   8  11      249.09      254.40     28.50 o 
   6   8  11      648.42      651.23     41.11 o 
   8   8  11      145.38       84.53     36.39 o 
  10   8  11      261.38      264.30     36.83 o 
 -13   9  11        2.19       -8.17     17.24 o 
 -11   9  11      318.06      334.43     21.46 o 
  -9   9  11      259.24      263.60     20.80 o 
  -7   9  11        3.29        8.86     20.57 o 
  -5   9  11        0.61       21.63     23.58 o 
  -3   9  11     2257.27     2113.73    118.48 o 
  -1   9  11     3143.67     2972.62    137.99 o 
   1   9  11      518.68      518.42     63.17 o 
   3   9  11        0.28      -20.95     20.95 o 
   5   9  11     2164.80     2097.46    152.55 o 
   7   9  11      565.49      594.34     65.79 o 
   9   9  11      631.06      626.82     49.28 o 
 -14  10  11        7.71      -19.42     25.09 o 
 -12  10  11        1.00      -10.52     19.19 o 
 -10  10  11        1.50        3.10     18.17 o 
  -8  10  11        4.63       -2.08     22.22 o 
  -6  10  11        1.87        2.02     21.20 o 
  -4  10  11       66.96       72.10     23.26 o 
  -2  10  11        0.06      -20.41     25.91 o 
   0  10  11       24.50       31.29     23.00 o 
   2  10  11       21.11       18.77     22.63 o 
   4  10  11       14.19      -24.45     24.70 o 
   6  10  11        5.14       20.18     26.49 o 
   8  10  11       17.60       29.35     30.02 o 
 -11  11  11      151.20      156.98     36.39 o 
  -9  11  11      175.35      161.16     30.05 o 
  -7  11  11       86.10      112.77     26.96 o 
  -5  11  11       11.55       16.81     22.85 o 
  -3  11  11      686.63      611.29     69.58 o 
  -1  11  11     1373.15     1382.43     51.26 o 
   1  11  11     1380.34     1428.95     86.17 o 
   3  11  11      218.66      230.10     30.46 o 
   5  11  11      840.36      857.60     63.75 o 
   7  11  11       11.44       37.26     28.81 o 
 -10  12  11       50.76       73.12     31.48 o 
  -8  12  11      125.52      101.46     29.43 o 
  -6  12  11      311.12      381.83     80.06 o 
  -4  12  11       16.64       53.24     26.53 o 
  -2  12  11       94.78       78.84     27.16 o 
   0  12  11      283.77      301.54     34.58 o 
   2  12  11       37.35      -12.40     29.40 o 
   4  12  11       18.59       26.74     40.76 o 
   6  12  11      862.65      888.11     52.46 o 
  -9  13  11       82.98       53.78     31.57 o 
  -7  13  11       28.33       26.28     30.26 o 
  -5  13  11      232.58      271.29     61.13 o 
  -3  13  11      404.96      433.83     37.63 o 
  -1  13  11        4.84       -6.98     26.95 o 
   1  13  11      216.80      160.49     32.61 o 
   3  13  11      475.14      433.60     40.32 o 
   5  13  11      236.16      249.62     37.40 o 
  -6  14  11      205.04      173.65     39.59 o 
  -4  14  11      473.64      498.01     64.63 o 
  -2  14  11       31.08       18.13     28.81 o 
   0  14  11     1152.37     1195.69     57.02 o 
   2  14  11      168.62      143.73     35.40 o 
 -16   0  12       16.79       21.37     25.52 o 
 -14   0  12      118.86      114.28     37.26 o 
 -12   0  12     3008.63     2833.13     66.96 o 
 -10   0  12     2969.62     3144.36    118.48 o 
  -8   0  12       40.70       41.97     12.98 o 
  -6   0  12     2387.55     2198.34     97.82 o 
  -4   0  12     5512.58     5406.59    249.76 o 
  -2   0  12     7743.04     7374.00    109.46 o 
   0   0  12      116.87      119.94     26.20 o 
   2   0  12      350.33      331.87     34.35 o 
   4   0  12      900.34      904.79     50.65 o 
   6   0  12      110.61      107.13     31.44 o 
   8   0  12        5.04       -1.75     30.86 o 
  10   0  12        2.89      -34.93     34.93 o 
  12   0  12       62.52      100.73     44.83 o 
 -17   1  12      100.07       81.46     22.06 o 
 -15   1  12       63.01       89.89     18.86 o 
 -13   1  12       11.13        6.91     14.75 o 
 -11   1  12      534.84      537.52     33.11 o 
  -9   1  12       56.18       39.27     12.07 o 
  -7   1  12       87.04       72.08     11.76 o 
  -5   1  12      257.80      295.38     15.39 o 
  -3   1  12       70.18       58.12     12.02 o 
  -1   1  12      186.80      204.15     34.39 o 
   1   1  12        0.07        1.23     15.22 o 
   3   1  12       49.91       34.23     17.28 o 
   5   1  12     2810.26     2713.67     55.13 o 
   7   1  12       30.59       33.75     21.40 o 
   9   1  12      258.81      207.44     29.64 o 
  11   1  12      360.62      374.45     37.67 o 
 -16   2  12        2.92        5.54     18.54 o 
 -14   2  12      345.24      372.44     23.05 o 
 -12   2  12     1197.46     1119.00     33.45 o 
 -10   2  12      173.56      170.67     15.50 o 
  -8   2  12     1453.83     1482.58     37.31 o 
  -6   2  12     1389.09     1405.18     64.48 o 
  -4   2  12     5181.77     5190.24    234.30 o 
  -2   2  12       20.39       23.08     11.64 o 
   0   2  12       54.98       42.98     12.87 o 
   2   2  12     4392.78     4187.74     87.04 o 
   4   2  12     1755.68     1705.95     68.99 o 
   6   2  12       14.99        7.68     17.91 o 
   8   2  12        4.49       -1.28     20.79 o 
  10   2  12       63.86       57.89     31.44 o 
  12   2  12       39.70       13.59     29.85 o 
 -17   3  12      165.55      149.67     23.89 o 
 -15   3  12     2200.31     2129.49     65.55 o 
 -13   3  12       22.56       25.90     15.13 o 
 -11   3  12      520.67      495.00     23.84 o 
  -9   3  12       12.99       -0.32     10.62 o 
  -7   3  12     3900.18     3939.31    111.00 o 
  -5   3  12     2234.61     2251.32     81.36 o 
  -3   3  12     3560.24     3325.46    197.97 o 
  -1   3  12      564.53      558.97     25.39 o 
   1   3  12      259.97      284.73     17.46 o 
   3   3  12       67.84       80.28     19.47 o 
   5   3  12      123.81      158.66     21.95 o 
   7   3  12      901.39      952.15     78.02 o 
   9   3  12       40.54        6.33     23.78 o 
  11   3  12       79.84       89.58     29.80 o 
 -16   4  12      106.84      122.13     21.96 o 
 -14   4  12        4.20        2.88     15.93 o 
 -12   4  12      308.07      312.13     20.51 o 
 -10   4  12      174.08      180.67     18.32 o 
  -8   4  12      500.72      457.95     21.00 o 
  -6   4  12     2455.91     2565.56    111.11 o 
  -4   4  12     1680.46     1658.14     44.48 o 
  -2   4  12       14.78       19.50     12.33 o 
   0   4  12        4.85       22.11     12.35 o 
   2   4  12        1.06       -3.50     12.66 o 
   4   4  12      227.27      230.56     23.50 o 
   6   4  12       63.76       15.98     20.80 o 
   8   4  12       75.07       99.72     37.55 o 
  10   4  12       62.65       49.83     46.00 o 
  12   4  12       35.39       18.63     47.74 o 
 -15   5  12     2878.90     3016.47    129.84 o 
 -13   5  12      307.20      371.81     23.92 o 
 -11   5  12     1022.23      975.15     28.81 o 
  -9   5  12        5.06       -3.51     10.36 o 
  -7   5  12     4386.49     4387.42    154.90 o 
  -5   5  12      939.31      938.60     49.00 o 
  -3   5  12     1633.00     1573.46     72.25 o 
  -1   5  12     2323.76     2331.70     85.88 o 
   1   5  12     1574.16     1502.98     42.11 o 
   3   5  12      399.57      444.25     32.45 o 
   5   5  12      602.20      585.08     36.61 o 
   7   5  12       13.56      -29.11     29.11 o 
   9   5  12        1.92       21.54     36.68 o 
  11   5  12       50.77       19.80     41.34 o 
 -16   6  12       98.34       85.48     26.53 o 
 -14   6  12      154.03      176.99     25.52 o 
 -12   6  12      318.33      350.32     20.23 o 
 -10   6  12       26.41       22.35     13.74 o 
  -8   6  12     2741.17     2800.64    134.04 o 
  -6   6  12     1011.62      958.46     47.64 o 
  -4   6  12      149.59      156.50     21.54 o 
  -2   6  12      128.10      135.21     20.71 o 
   0   6  12      333.69      325.88     25.61 o 
   2   6  12      134.80      158.82     23.19 o 
   4   6  12      320.35      342.69     28.60 o 
   6   6  12       26.68       28.96     22.54 o 
   8   6  12      315.22      305.09     49.49 o 
  10   6  12        2.33       35.52     42.50 o 
 -15   7  12      511.46      523.44     27.93 o 
 -13   7  12      208.29      237.16     20.56 o 
 -11   7  12      240.40      216.91     18.14 o 
  -9   7  12      995.95     1004.56     50.56 o 
  -7   7  12     5570.37     5592.23    202.86 o 
  -5   7  12      577.57      610.08     35.79 o 
  -3   7  12     1945.75     2047.39    141.77 o 
  -1   7  12       15.86       -3.49     17.65 o 
   1   7  12      928.48      937.47     40.73 o 
   3   7  12      202.97      224.56     26.02 o 
   5   7  12      375.38      415.30     34.81 o 
   7   7  12        0.45      -16.01     22.63 o 
   9   7  12        1.65       14.56     39.01 o 
 -14   8  12       10.54       31.80     16.95 o 
 -12   8  12       40.94       33.91     16.52 o 
 -10   8  12     1570.29     1599.64     38.67 o 
  -8   8  12     1229.40     1205.28     57.35 o 
  -6   8  12      270.08      266.84     27.77 o 
  -4   8  12       18.82       -8.77     19.14 o 
  -2   8  12     1353.02     1333.27     82.10 o 
   0   8  12      662.03      579.91     55.60 o 
   2   8  12     2081.01     2099.94    176.71 o 
   4   8  12      134.31      127.84     25.37 o 
   6   8  12       15.11       24.22     24.25 o 
   8   8  12        0.11       -7.54     28.33 o 
  10   8  12      246.00      291.12     57.06 o 
 -13   9  12       17.50       20.78     18.60 o 
 -11   9  12      150.89      160.80     22.02 o 
  -9   9  12        0.61      -18.69     18.69 o 
  -7   9  12      775.80      793.27     43.23 o 
  -5   9  12       53.77       54.27     22.30 o 
  -3   9  12       28.95       -5.24     21.00 o 
  -1   9  12      560.04      517.14     38.00 o 
   1   9  12      369.31      355.80     31.07 o 
   3   9  12      123.17      158.56     31.44 o 
   5   9  12        0.11       -9.61     24.08 o 
   7   9  12      104.82      156.75     31.48 o 
   9   9  12        6.39       58.22     46.00 o 
 -12  10  12      236.95      273.16     29.17 o 
 -10  10  12     1202.44     1197.15     96.07 o 
  -8  10  12      500.10      522.97     42.20 o 
  -6  10  12     1950.70     1966.59    233.18 o 
  -4  10  12      768.77      924.63    113.24 o 
  -2  10  12      175.91      194.15     27.13 o 
   0  10  12     1010.39      956.66     45.28 o 
   2  10  12      241.96      233.76     41.92 o 
   4  10  12      657.79      687.35     48.03 o 
   6  10  12        0.24       -2.80     26.95 o 
   8  10  12        0.09      -12.79     44.25 o 
 -11  11  12      142.39      139.05     33.34 o 
  -9  11  12      404.24      418.14     38.69 o 
  -7  11  12      101.66      135.87     29.02 o 
  -5  11  12      357.53      337.12     53.86 o 
  -3  11  12       34.36       20.65     24.84 o 
  -1  11  12       25.73       12.07     24.16 o 
   1  11  12        1.58       24.23     24.28 o 
   3  11  12      444.98      424.61     36.02 o 
   5  11  12       16.95       19.69     28.20 o 
   7  11  12       22.97        6.89     32.30 o 
 -10  12  12     1334.96     1463.98     69.29 o 
  -8  12  12      231.45      187.48     33.54 o 
  -6  12  12       17.92       38.97     27.57 o 
  -4  12  12      275.19      265.55     54.15 o 
  -2  12  12      800.06      823.29     48.36 o 
   0  12  12       10.34       13.09     27.73 o 
   2  12  12      298.88      299.79     36.22 o 
   4  12  12      333.73      381.58     38.49 o 
  -7  13  12      141.58      117.03     32.87 o 
  -5  13  12      218.77      240.22     42.79 o 
  -3  13  12     2512.90     2575.48     71.10 o 
  -1  13  12       15.15       46.77     30.24 o 
   1  13  12        2.29       30.59     65.21 o 
   3  13  12        3.64        5.86     31.48 o 
  -4  14  12       15.07       29.49     31.90 o 
  -2  14  12      221.70      260.32     43.38 o 
   0  14  12      214.73      289.98     44.54 o 
 -17   1  13     1014.23     1069.91     38.57 o 
 -15   1  13      635.36      679.35     33.78 o 
 -13   1  13     1180.30     1170.68     37.23 o 
 -11   1  13     1389.45     1370.97     60.84 o 
  -9   1  13     2734.97     2715.76     41.18 o 
  -7   1  13       45.26       42.74     11.68 o 
  -5   1  13       23.03       19.90      9.52 o 
  -3   1  13     9825.18     9735.13    556.66 o 
  -1   1  13        6.93      -14.26     14.80 o 
   1   1  13      464.53      430.91     30.87 o 
   3   1  13     1486.56     1400.95     42.76 o 
   5   1  13      360.43      331.61     27.44 o 
   7   1  13       97.26      131.94     25.07 o 
   9   1  13      978.50     1030.20     49.40 o 
  11   1  13      729.03      779.01     51.20 o 
 -16   2  13      950.66      962.46     48.15 o 
 -14   2  13      158.31      162.60     19.33 o 
 -12   2  13      346.27      372.54     22.13 o 
 -10   2  13      103.45      115.26     13.57 o 
  -8   2  13     2138.02     2007.30     32.76 o 
  -6   2  13       83.61       93.79     11.44 o 
  -4   2  13        9.59        7.96     14.37 o 
  -2   2  13      286.22      313.66     17.53 o 
   0   2  13     2612.88     2350.37    114.41 o 
   2   2  13     2057.14     1910.01     46.56 o 
   4   2  13        9.06      -18.15     18.15 o 
   6   2  13      396.13      390.36     33.54 o 
   8   2  13        0.04      -12.28     22.85 o 
  10   2  13       27.12       14.28     26.14 o 
 -17   3  13      661.47      620.10     34.63 o 
 -15   3  13        0.47       -2.04     17.42 o 
 -13   3  13      949.65     1030.43     32.07 o 
 -11   3  13     1721.47     1720.43     78.07 o 
  -9   3  13       37.05       33.06     12.85 o 
  -7   3  13      981.84     1004.46     38.55 o 
  -5   3  13     1215.91     1164.18     31.68 o 
  -3   3  13     6618.57     6605.39    203.64 o 
  -1   3  13        4.09       17.43     13.30 o 
   1   3  13     1545.08     1354.38     40.52 o 
   3   3  13     1481.15     1526.35     83.84 o 
   5   3  13      601.07      573.57     35.61 o 
   7   3  13      125.20      142.82     26.08 o 
   9   3  13        0.23      -19.31     25.10 o 
  11   3  13      740.82      819.66     51.64 o 
 -16   4  13      699.92      640.88     33.00 o 
 -14   4  13       34.07       41.71     17.79 o 
 -12   4  13     1560.43     1648.54     36.29 o 
 -10   4  13     1989.00     1993.32     73.04 o 
  -8   4  13     4065.66     3982.29    174.42 o 
  -6   4  13       80.52       88.70     13.17 o 
  -4   4  13      743.75      755.71     37.05 o 
  -2   4  13      191.69      230.76     23.70 o 
   0   4  13     3979.10     3670.86     60.35 o 
   2   4  13      157.35      152.07     27.66 o 
   4   4  13      150.16      164.12     23.78 o 
   6   4  13     1272.50     1253.47    123.72 o 
   8   4  13      185.21      214.84     46.00 o 
  10   4  13      440.35      382.53     57.06 o 
 -15   5  13      185.58      177.12     26.46 o 
 -13   5  13       14.88        4.70     16.36 o 
 -11   5  13     2204.37     2173.89     67.87 o 
  -9   5  13      827.72      848.02     38.99 o 
  -7   5  13      197.21      200.42     14.63 o 
  -5   5  13      196.74      208.40     21.95 o 
  -3   5  13       46.03       62.31     19.34 o 
  -1   5  13       40.55       79.93     32.90 o 
   1   5  13      209.26      202.62     22.96 o 
   3   5  13      688.60      575.83     54.73 o 
   5   5  13      398.58      298.69     43.09 o 
   7   5  13      276.82      275.98     44.25 o 
   9   5  13      188.94      194.47     46.58 o 
 -14   6  13     1025.83     1077.21     42.01 o 
 -12   6  13     3288.26     3429.47    117.16 o 
 -10   6  13       37.43       28.30     15.96 o 
  -8   6  13     2454.45     2505.99    122.28 o 
  -6   6  13      222.21      194.06     24.61 o 
  -4   6  13     2374.78     2246.65    194.18 o 
  -2   6  13     1593.40     1555.52    108.30 o 
   0   6  13     1464.22     1461.23     58.51 o 
   2   6  13      126.57      145.01     23.13 o 
   4   6  13      219.37      179.33     40.17 o 
   6   6  13     1574.44     1622.10     78.60 o 
   8   6  13      161.24      216.01     48.91 o 
  10   6  13       87.07       83.84     47.74 o 
 -15   7  13      339.39      377.19     25.67 o 
 -13   7  13      750.90      690.96     29.98 o 
 -11   7  13        4.91       20.47     17.52 o 
  -9   7  13       16.37       20.79     15.86 o 
  -7   7  13      831.67      813.61    108.88 o 
  -5   7  13      646.50      674.15     46.87 o 
  -3   7  13      251.07      280.98     26.68 o 
  -1   7  13      551.02      561.90     36.99 o 
   1   7  13       35.80       27.26     27.37 o 
   3   7  13        6.68      -21.61     21.61 o 
   5   7  13        9.84       -1.16     33.19 o 
   7   7  13       26.87       36.10     37.26 o 
   9   7  13      206.33      191.56     48.91 o 
 -14   8  13      404.53      443.33     25.78 o 
 -12   8  13      418.10      409.89     27.14 o 
 -10   8  13       10.17       20.69     19.82 o 
  -8   8  13     1249.79     1385.12    122.85 o 
  -6   8  13       95.84       96.01     24.74 o 
  -4   8  13      582.90      652.05     39.30 o 
  -2   8  13      749.10      701.85     87.63 o 
   0   8  13      171.95      166.89     26.49 o 
   2   8  13      204.94      191.99     27.73 o 
   4   8  13      353.01      360.42     32.81 o 
   6   8  13      101.12       39.01     39.01 o 
   8   8  13       35.95      -41.92     41.92 o 
 -13   9  13      447.45      461.48     29.90 o 
 -11   9  13     1386.20     1418.09     84.59 o 
  -9   9  13      158.92      197.34     29.98 o 
  -7   9  13      564.59      556.61     40.70 o 
  -5   9  13      554.97      523.96     39.69 o 
  -3   9  13      156.32      210.36     27.99 o 
  -1   9  13        3.84       10.89     21.61 o 
   1   9  13       66.91       85.97     25.20 o 
   3   9  13       24.82       65.41     25.93 o 
   5   9  13        3.57      -11.10     25.49 o 
   7   9  13      575.69      529.25     64.05 o 
 -12  10  13      119.65      115.94     27.22 o 
 -10  10  13       74.87       64.16     28.20 o 
  -8  10  13      597.75      597.19     78.89 o 
  -6  10  13      132.78      149.09     36.10 o 
  -4  10  13      419.59      388.04     33.55 o 
  -2  10  13      404.49      383.47     33.55 o 
   0  10  13       66.53       80.28     26.96 o 
   2  10  13      343.38      317.25     34.36 o 
   4  10  13        0.00        4.99     27.09 o 
   6  10  13      112.40       83.26     31.40 o 
 -11  11  13      599.34      662.93     50.01 o 
  -9  11  13      207.35      193.12     37.55 o 
  -7  11  13      381.27      362.81     37.26 o 
  -5  11  13      400.03      406.30     59.39 o 
  -3  11  13      160.69      157.03     29.85 o 
  -1  11  13       14.33        1.58     24.08 o 
   1  11  13        0.02      -20.09     25.11 o 
   3  11  13      369.89      396.87     53.57 o 
   5  11  13        0.61       13.71     30.43 o 
  -8  12  13       83.60       88.88     32.99 o 
  -6  12  13      119.18       77.07     30.33 o 
  -4  12  13      262.77      282.40     35.23 o 
  -2  12  13       69.81       51.15     28.68 o 
   0  12  13      115.18      110.19     31.90 o 
   2  12  13       85.79      105.44     31.69 o 
   4  12  13      461.44      480.69     41.75 o 
  -7  13  13      127.41      186.49     43.96 o 
  -5  13  13        0.91       19.50     30.47 o 
  -3  13  13       50.15       42.60     32.10 o 
  -1  13  13        1.94       12.88     32.08 o 
   1  13  13        0.14      -31.63     31.86 o 
 -16   0  14      328.57      410.29     39.05 o 
 -14   0  14      196.44      244.46     30.09 o 
 -12   0  14      352.44      417.92     33.64 o 
 -10   0  14     2896.29     2548.31    244.54 o 
  -8   0  14        0.22       21.76     17.28 o 
  -6   0  14      591.82      518.77     44.25 o 
  -4   0  14      311.50      238.72     32.02 o 
  -2   0  14      692.39      677.14     48.33 o 
   0   0  14       11.07       39.01     25.62 o 
   2   0  14     3260.97     3066.63     82.68 o 
   4   0  14     1426.22     1265.78     61.13 o 
   6   0  14      858.43      881.50     61.13 o 
   8   0  14      287.00      310.33     46.00 o 
  10   0  14     1047.43     1148.75     80.35 o 
 -15   1  14       62.61       45.80     18.39 o 
 -13   1  14       74.03       92.40     17.37 o 
 -11   1  14        0.05        1.56     13.82 o 
  -9   1  14      104.01      109.68     14.91 o 
  -7   1  14       37.18       34.93     14.49 o 
  -5   1  14      187.62      207.71     16.22 o 
  -3   1  14      862.92      810.12     60.84 o 
  -1   1  14       48.85       70.79     19.14 o 
   1   1  14       84.43       93.14     20.57 o 
   3   1  14       50.32       50.28     20.38 o 
   5   1  14      992.02      981.13     41.94 o 
   7   1  14      758.54      872.83     52.40 o 
   9   1  14       91.95       86.79     29.22 o 
  11   1  14      120.29      128.77     39.59 o 
 -16   2  14       38.12       47.48     20.67 o 
 -14   2  14      239.43      283.21     22.97 o 
 -12   2  14      548.64      621.37     34.91 o 
 -10   2  14      789.15      771.75     27.80 o 
  -8   2  14       61.75       68.00     15.53 o 
  -6   2  14     4611.38     4627.67    199.48 o 
  -4   2  14       49.38       56.06     14.10 o 
  -2   2  14      290.26      256.53     23.61 o 
   0   2  14      216.51      192.90     22.82 o 
   2   2  14     2865.74     2641.75     81.80 o 
   4   2  14     1753.43     1739.21     77.15 o 
   6   2  14     2346.86     2413.86    123.43 o 
   8   2  14      217.30      270.21     54.15 o 
  10   2  14      411.30      501.23     43.43 o 
 -15   3  14      555.77      531.08     30.01 o 
 -13   3  14      524.30      596.77     27.99 o 
 -11   3  14       15.48        1.35     15.15 o 
  -9   3  14      190.52      179.70     19.26 o 
  -7   3  14     2425.32     2399.99     97.76 o 
  -5   3  14     1015.99      940.85     48.98 o 
  -3   3  14     4179.19     4045.02    123.18 o 
  -1   3  14     3323.63     2941.81    236.10 o 
   1   3  14      502.34      513.88     33.81 o 
   3   3  14     2336.29     2146.90    105.38 o 
   5   3  14     3845.75     3579.98    121.98 o 
   7   3  14      796.33      766.96     96.65 o 
   9   3  14      245.76      303.21     54.44 o 
 -16   4  14      783.01      782.88     36.32 o 
 -14   4  14      146.03      116.24     20.53 o 
 -12   4  14       25.40       -8.48     15.98 o 
 -10   4  14     2146.12     2066.53    102.37 o 
  -8   4  14      150.41      191.71     21.27 o 
  -6   4  14     1655.44     1608.19     57.33 o 
  -4   4  14     1636.19     1771.16     91.81 o 
  -2   4  14     1671.65     1510.52     55.08 o 
   0   4  14       82.77      124.28     21.11 o 
   2   4  14     2870.46     2436.65     82.10 o 
   4   4  14        0.05       30.28     34.35 o 
   6   4  14       18.70       47.74     37.85 o 
   8   4  14        4.74       15.14     39.59 o 
  10   4  14      402.61      376.71     59.97 o 
 -15   5  14     1097.13     1077.18    106.51 o 
 -13   5  14        8.76      -12.06     19.22 o 
 -11   5  14      109.90      125.30     19.62 o 
  -9   5  14       18.73       16.34     15.12 o 
  -7   5  14     1079.14     1128.06     48.65 o 
  -5   5  14     1117.15     1178.68     76.56 o 
  -3   5  14     3815.68     3841.70    356.91 o 
  -1   5  14      626.91      578.43     35.61 o 
   1   5  14      940.70      903.63     61.72 o 
   3   5  14       12.26       22.12     30.86 o 
   5   5  14     1223.87     1195.91     68.70 o 
   7   5  14     1164.14     1031.14     69.87 o 
   9   5  14     1500.48     1688.48     88.50 o 
 -14   6  14       39.67       38.60     18.49 o 
 -12   6  14      515.78      515.50     42.10 o 
 -10   6  14      138.86      135.51     22.19 o 
  -8   6  14      181.45      136.28     20.04 o 
  -6   6  14       13.72        6.52     19.14 o 
  -4   6  14      180.10      187.23     24.69 o 
  -2   6  14     1673.64     1578.06    102.18 o 
   0   6  14      153.91      141.81     24.02 o 
   2   6  14       11.19        0.58     29.69 o 
   4   6  14      114.05       93.74     39.59 o 
   6   6  14       13.14      -19.80     36.10 o 
   8   6  14       93.67      133.33     47.74 o 
 -13   7  14      401.37      394.31     27.29 o 
 -11   7  14      239.96      205.52     22.10 o 
  -9   7  14     1027.88     1025.83     38.64 o 
  -7   7  14       16.22        1.11     20.80 o 
  -5   7  14        6.11       -3.60     20.13 o 
  -3   7  14      925.58      914.12     85.59 o 
  -1   7  14      464.38      492.65     57.06 o 
   1   7  14      128.74      116.31     55.31 o 
   3   7  14      660.64      703.34     61.13 o 
   5   7  14      380.18      391.84     50.65 o 
   7   7  14      143.60      101.89     42.50 o 
 -14   8  14       40.42       39.20     26.56 o 
 -12   8  14       16.19       39.56     20.70 o 
 -10   8  14      205.65      185.44     25.09 o 
  -8   8  14      173.54      165.26     27.96 o 
  -6   8  14       13.80        2.57     22.37 o 
  -4   8  14       78.10       44.38     32.31 o 
  -2   8  14       29.16       49.97     22.63 o 
   0   8  14      516.81      633.22     41.94 o 
   2   8  14      631.90      610.28     41.56 o 
   4   8  14      102.06       63.46     40.76 o 
   6   8  14      566.63      589.22     65.21 o 
   8   8  14       96.03       74.53     51.24 o 
 -13   9  14       88.12       60.86     23.14 o 
 -11   9  14        9.29       -1.26     23.39 o 
  -9   9  14      415.40      385.66     46.00 o 
  -7   9  14        0.00      -22.85     22.85 o 
  -5   9  14     1433.58     1336.69     92.87 o 
  -3   9  14      287.98      288.78     35.23 o 
  -1   9  14      383.72      336.37     36.39 o 
   1   9  14      104.87       96.93     27.38 o 
   3   9  14       11.27      -18.67     26.12 o 
   5   9  14       24.84       50.65     40.76 o 
   7   9  14       44.85        5.82     43.09 o 
 -10  10  14      353.28      356.44     48.62 o 
  -8  10  14       21.28       17.91     27.57 o 
  -6  10  14       15.89      -24.69     24.69 o 
  -4  10  14       37.20       59.93     26.75 o 
  -2  10  14      332.16      439.11     36.61 o 
   0  10  14      433.68      453.69     37.24 o 
   2  10  14     1375.33     1244.78     54.30 o 
   4  10  14      335.11      355.28     38.59 o 
   6  10  14     1216.00     1300.13     87.34 o 
  -9  11  14       41.49        2.72     29.63 o 
  -7  11  14        8.79      -17.24     27.36 o 
  -5  11  14       37.64       48.29     28.15 o 
  -3  11  14        0.22        1.81     26.14 o 
  -1  11  14      259.88      216.94     32.93 o 
   1  11  14       35.70       41.37     29.02 o 
   3  11  14       15.55       -1.53     30.65 o 
  -8  12  14        3.56       -0.22     32.52 o 
  -6  12  14       51.37       47.53     31.03 o 
  -4  12  14       33.94       51.40     30.62 o 
  -2  12  14       25.46       15.27     28.59 o 
   0  12  14      293.33      326.32     37.82 o 
   2  12  14      235.88      218.26     36.20 o 
  -3  13  14       54.86       40.76     47.16 o 
 -15   1  15       36.63       16.98     19.28 o 
 -13   1  15        5.43      -11.63     17.04 o 
 -11   1  15      216.74      227.76     21.21 o 
  -9   1  15       12.24       21.46     16.23 o 
  -7   1  15      746.09      761.93     54.73 o 
  -5   1  15     3276.73     3002.04     57.62 o 
  -3   1  15     1005.58      854.12     38.26 o 
  -1   1  15      149.29      184.07     23.42 o 
   1   1  15     2176.90     2052.38     96.94 o 
   3   1  15     2296.48     2041.99     53.17 o 
   5   1  15      646.45      676.82     40.13 o 
   7   1  15       73.42       76.98     27.13 o 
   9   1  15      952.88     1029.11     63.46 o 
 -16   2  15        6.56       -8.70     20.56 o 
 -14   2  15       21.07       22.78     18.16 o 
 -12   2  15      409.85      406.03     44.04 o 
 -10   2  15      313.50      276.56     23.30 o 
  -8   2  15      802.42      848.05     44.68 o 
  -6   2  15      309.43      302.45     52.98 o 
  -4   2  15       12.70        8.18     17.76 o 
  -2   2  15      991.16     1103.74     43.38 o 
   0   2  15     1246.70     1121.25     58.51 o 
   2   2  15      550.44      474.37     34.97 o 
   4   2  15       98.93      107.13     23.78 o 
   6   2  15      108.27      131.91     26.35 o 
   8   2  15      151.10      158.14     37.55 o 
 -15   3  15       13.44       14.00     20.06 o 
 -13   3  15       32.43       33.78     15.97 o 
 -11   3  15      502.37      520.46     36.54 o 
  -9   3  15      257.59      269.82     17.47 o 
  -7   3  15        1.82       -0.85     11.97 o 
  -5   3  15     1942.55     1875.95     97.57 o 
  -3   3  15     2597.29     2390.37     52.97 o 
  -1   3  15      103.85      157.23     23.19 o 
   1   3  15        1.46       13.76     20.35 o 
   3   3  15      650.06      584.40     37.59 o 
   5   3  15      591.03      634.23     40.51 o 
   7   3  15      168.69      211.93     46.58 o 
   9   3  15      124.51      149.05     47.16 o 
 -14   4  15      185.72      155.36     22.40 o 
 -12   4  15      183.12      209.59     29.98 o 
 -10   4  15     1652.40     1591.70     60.60 o 
  -8   4  15     2669.98     2854.11    136.13 o 
  -6   4  15       52.49       33.69     16.19 o 
  -4   4  15       53.01       69.97     24.74 o 
  -2   4  15      823.07      999.70     61.72 o 
   0   4  15     2527.48     2156.60     79.18 o 
   2   4  15     1177.23     1123.13     65.79 o 
   4   4  15     2102.05     2174.65     87.92 o 
   6   4  15      361.08      378.45     51.24 o 
   8   4  15       26.26       15.72     43.09 o 
 -15   5  15      290.60      234.13     29.00 o 
 -13   5  15       19.61        6.59     19.14 o 
 -11   5  15       47.79       29.15     17.65 o 
  -9   5  15      130.55      145.91     19.26 o 
  -7   5  15       12.98       11.61     17.80 o 
  -5   5  15       17.55       18.47     20.13 o 
  -3   5  15        0.15      -12.83     19.56 o 
  -1   5  15      242.86      235.80     40.17 o 
   1   5  15      142.03      150.80     39.59 o 
   3   5  15       45.45       66.37     34.93 o 
   5   5  15      274.57      264.92     45.41 o 
   7   5  15       84.10       54.73     40.76 o 
 -14   6  15       32.85       15.90     21.49 o 
 -12   6  15      286.95      274.92     24.21 o 
 -10   6  15     1653.40     1674.78     98.07 o 
  -8   6  15      529.08      603.63     34.30 o 
  -6   6  15      590.80      673.62     85.59 o 
  -4   6  15       10.68       -2.82     20.54 o 
  -2   6  15     3085.05     3115.17    242.79 o 
   0   6  15     1656.16     1580.18     73.36 o 
   2   6  15      365.65      383.11     47.74 o 
   4   6  15      546.15      645.70     65.21 o 
   6   6  15      982.96      910.03     72.78 o 
   8   6  15      282.76      254.44     56.48 o 
 -13   7  15        2.42        9.69     21.10 o 
 -11   7  15        0.01       -0.10     19.11 o 
  -9   7  15      237.02      232.88     25.53 o 
  -7   7  15      126.55      100.70     25.73 o 
  -5   7  15       25.19       32.89     22.63 o 
  -3   7  15       82.83       71.97     34.35 o 
  -1   7  15      874.42      891.75     80.64 o 
   1   7  15      826.41      839.00     65.21 o 
   3   7  15       26.10       15.72     34.93 o 
   5   7  15       32.36       50.07     39.59 o 
   7   7  15       94.21       76.27     44.83 o 
 -12   8  15        1.22      -20.29     20.29 o 
 -10   8  15      104.99       99.69     24.39 o 
  -8   8  15       37.43       32.49     24.89 o 
  -6   8  15      310.75      350.80     32.87 o 
  -4   8  15      276.25      326.81     62.59 o 
  -2   8  15      740.28      772.59     44.60 o 
   0   8  15      230.14      191.82     28.97 o 
   2   8  15       14.61      -15.14     37.26 o 
   4   8  15      333.33      381.36     55.89 o 
   6   8  15      367.10      332.46     58.22 o 
 -11   9  15       16.82        2.01     29.09 o 
  -9   9  15      187.43      211.42     49.49 o 
  -7   9  15      439.46      498.13     42.90 o 
  -5   9  15      254.92      274.46     34.64 o 
  -3   9  15       39.70       15.10     24.84 o 
  -1   9  15      604.09      697.74     96.94 o 
   1   9  15     2478.68     2680.04    197.38 o 
   3   9  15      808.85      738.86     68.12 o 
   5   9  15       41.54       89.08     44.83 o 
 -10  10  15        0.08       13.34     30.84 o 
  -8  10  15       75.88       83.41     30.65 o 
  -6  10  15        9.45       22.34     27.77 o 
  -4  10  15        3.12       39.50     27.38 o 
  -2  10  15        0.82       -7.50     35.52 o 
   0  10  15       18.57        9.89     27.77 o 
   2  10  15        1.01        8.01     29.20 o 
   4  10  15       10.61      -23.87     43.67 o 
  -9  11  15        0.37        2.30     31.57 o 
  -7  11  15      425.98      440.20     41.15 o 
  -5  11  15      549.82      629.52     69.29 o 
  -3  11  15       71.13       27.85     29.01 o 
  -1  11  15      468.35      484.37     41.17 o 
   1  11  15     1606.58     1823.17    119.07 o 
  -4  12  15       20.80      -11.16     29.85 o 
  -2  12  15       13.56       26.02     31.08 o 
 -14   0  16       22.87       10.27     25.71 o 
 -12   0  16     1992.70     1859.08    173.80 o 
 -10   0  16       37.88       58.22     32.61 o 
  -8   0  16      963.51      936.82     57.06 o 
  -6   0  16     4261.88     4000.53     96.65 o 
  -4   0  16     3203.03     3050.91     86.17 o 
  -2   0  16      508.45      519.35     48.91 o 
   0   0  16       84.39       28.53     29.69 o 
   2   0  16      164.55      187.48     36.10 o 
   4   0  16      608.91      498.39     54.73 o 
   6   0  16      198.06      262.59     46.58 o 
   8   0  16       21.21       61.72     41.92 o 
 -15   1  16       16.57       24.06     21.24 o 
 -13   1  16      565.25      539.34     27.40 o 
 -11   1  16      237.13      247.35     24.62 o 
  -9   1  16       37.98        9.02     21.59 o 
  -7   1  16       19.83       11.28     20.71 o 
  -5   1  16       12.31       30.87     19.34 o 
  -3   1  16      917.27      853.25     39.32 o 
  -1   1  16       48.84       59.39     21.00 o 
   1   1  16      226.58      221.82     25.93 o 
   3   1  16      111.53       98.57     25.26 o 
   5   1  16       57.96       71.61     27.95 o 
   7   1  16       52.79       55.02     28.41 o 
 -14   2  16      115.24      146.52     24.51 o 
 -12   2  16      313.67      316.17     26.71 o 
 -10   2  16      656.44      647.39     46.92 o 
  -8   2  16      174.05      168.45     45.12 o 
  -6   2  16     2008.48     1984.72     60.26 o 
  -4   2  16      278.36      352.25     71.03 o 
  -2   2  16      738.45      713.93     38.69 o 
   0   2  16      600.94      667.75     38.26 o 
   2   2  16      729.65      742.93     43.96 o 
   4   2  16        5.15       11.80     22.37 o 
   6   2  16        0.55      -10.67     24.91 o 
   8   2  16        1.80      -13.95     37.55 o 
 -15   3  16      610.24      701.09     35.43 o 
 -13   3  16      930.41     1024.01     44.54 o 
 -11   3  16       46.82       70.06     15.89 o 
  -9   3  16       44.24       62.21     14.60 o 
  -7   3  16     2457.74     2256.57     56.01 o 
  -5   3  16     1670.79     1572.16     59.97 o 
  -3   3  16     1193.33     1176.22     43.36 o 
  -1   3  16       56.62       74.79     22.22 o 
   1   3  16     1354.28     1203.61     65.21 o 
   3   3  16      481.86      489.08     55.89 o 
   5   3  16      454.42      475.10     53.57 o 
   7   3  16      288.43      317.90     53.57 o 
 -14   4  16        0.02       -5.81     27.55 o 
 -12   4  16       80.28       89.21     21.10 o 
 -10   4  16      152.28      176.69     19.93 o 
  -8   4  16     1236.55     1422.97    100.59 o 
  -6   4  16       97.82       55.31     34.35 o 
  -4   4  16      833.11      800.57     61.13 o 
  -2   4  16      292.92      299.85     41.92 o 
   0   4  16      382.74      427.36     51.82 o 
   2   4  16        7.44      -13.39     31.44 o 
   4   4  16       40.31       42.50     37.26 o 
   6   4  16       52.51       76.85     42.50 o 
   8   4  16        4.97      -42.50     42.50 o 
 -13   5  16      572.52      633.33     36.43 o 
 -11   5  16      342.99      412.70     25.97 o 
  -9   5  16       77.12      104.64     18.32 o 
  -7   5  16     2482.42     2668.05    183.99 o 
  -5   5  16       97.68       97.82     34.93 o 
  -3   5  16     3432.53     3372.88    100.14 o 
  -1   5  16      373.56      314.41     44.83 o 
   1   5  16      487.01      494.90     56.48 o 
   3   5  16        9.23        4.66     33.77 o 
   5   5  16      435.43      445.99     54.15 o 
   7   5  16      100.62      110.04     46.58 o 
 -12   6  16      739.17      815.00     37.26 o 
 -10   6  16        4.09       19.12     18.36 o 
  -8   6  16       24.62        8.77     30.28 o 
  -6   6  16      725.47      655.79     91.41 o 
  -4   6  16      415.68      367.97     47.16 o 
  -2   6  16      132.60      103.64     36.10 o 
   0   6  16      234.21      282.38     45.41 o 
   2   6  16      393.99      319.06     49.49 o 
   4   6  16       93.73       80.93     44.83 o 
   6   6  16      204.13      278.89     54.15 o 
 -13   7  16       85.51       39.54     22.86 o 
 -11   7  16     3054.30     3167.80    128.90 o 
  -9   7  16      223.20      245.57     33.35 o 
  -7   7  16      521.85      502.73     56.77 o 
  -5   7  16        6.98       13.97     24.47 o 
  -3   7  16     1384.80     1464.11     93.74 o 
  -1   7  16     2069.77     2030.83     87.34 o 
   1   7  16        1.06       18.63     36.10 o 
   3   7  16      223.93      175.83     43.67 o 
   5   7  16      210.02      210.77     50.07 o 
 -12   8  16      343.79      389.13     33.31 o 
 -10   8  16      306.01      313.37     37.67 o 
  -8   8  16      265.37      256.25     33.54 o 
  -6   8  16      276.86      342.55     34.58 o 
  -4   8  16      907.81      917.75    103.06 o 
  -2   8  16       37.85       45.06     26.55 o 
   0   8  16      196.81      188.06     47.74 o 
   2   8  16      532.43      530.42     65.79 o 
   4   8  16      238.83      295.78     55.31 o 
 -11   9  16      234.05      289.57     39.52 o 
  -9   9  16       20.34       24.45     30.26 o 
  -7   9  16       53.10       24.11     28.61 o 
  -5   9  16      203.13      172.45     31.44 o 
  -3   9  16      298.02      361.15     35.81 o 
  -1   9  16      450.61      406.98     54.15 o 
   1   9  16       62.35       37.85     42.50 o 
   3   9  16       74.43       69.29     44.83 o 
  -8  10  16      919.23      890.96     54.14 o 
  -6  10  16      498.95      552.00     45.87 o 
  -4  10  16      786.67      928.46     52.27 o 
  -2  10  16      209.47      195.85     34.36 o 
   0  10  16      192.51      162.44     51.24 o 
   2  10  16     1536.70     1598.23     90.25 o 
  -5  11  16       13.78        5.63     31.86 o 
  -3  11  16      273.36      286.74     38.29 o 
  -1  11  16       24.61       34.92     32.10 o 
 -13   1  17      500.42      462.87     39.11 o 
 -11   1  17      115.43       90.01     25.93 o 
  -9   1  17      436.07      427.94     34.47 o 
  -7   1  17      615.15      605.20     43.09 o 
  -5   1  17       87.88       81.34     23.26 o 
  -3   1  17      678.43      701.68     62.59 o 
  -1   1  17       13.21       10.61     22.71 o 
   1   1  17      216.19      181.67     27.16 o 
   3   1  17      188.14      219.03     29.85 o 
   5   1  17      259.67      347.80     44.25 o 
   7   1  17     1105.32     1324.48     57.19 o 
 -14   2  17       31.52       25.65     23.83 o 
 -12   2  17      126.91      116.69     29.38 o 
 -10   2  17     1411.12     1300.21     59.39 o 
  -8   2  17      418.42      432.04     36.12 o 
  -6   2  17      159.39       66.69     23.78 o 
  -4   2  17      155.72      187.40     25.73 o 
  -2   2  17       30.83       65.19     22.41 o 
   0   2  17      376.69      355.64     53.86 o 
   2   2  17      182.08      165.94     27.36 o 
   4   2  17       76.13       85.35     26.94 o 
   6   2  17       13.90       36.10     39.59 o 
 -13   3  17      211.01      209.01     26.86 o 
 -11   3  17        4.18        8.39     18.27 o 
  -9   3  17       87.44      101.72     24.61 o 
  -7   3  17      413.56      371.95     30.98 o 
  -5   3  17      329.43      355.08     30.62 o 
  -3   3  17        5.06       19.80     32.02 o 
  -1   3  17       65.85       46.58     33.77 o 
   1   3  17        3.72      -30.86     30.86 o 
   3   3  17       49.37       43.09     36.68 o 
   5   3  17       95.03       61.72     41.92 o 
   7   3  17      208.85      234.64     54.73 o 
 -14   4  17      163.12      204.93     26.53 o 
 -12   4  17     1702.61     2011.25    152.45 o 
 -10   4  17     1253.89     1330.76     39.12 o 
  -8   4  17      536.12      566.51     59.39 o 
  -6   4  17      843.88      724.30     61.13 o 
  -4   4  17     1250.99     1216.29     69.87 o 
  -2   4  17        0.65       19.21     31.44 o 
   0   4  17     1237.14     1114.40     69.87 o 
   2   4  17     1407.39     1371.74     76.27 o 
   4   4  17      318.02      362.15     52.98 o 
   6   4  17       82.28       45.41     41.92 o 
 -13   5  17      628.17      643.79     37.61 o 
 -11   5  17      666.14      712.22     61.35 o 
  -9   5  17      119.43      119.01     23.60 o 
  -7   5  17       32.01       41.92     35.52 o 
  -5   5  17      470.69      477.43     58.22 o 
  -3   5  17        0.01      -26.78     32.61 o 
  -1   5  17      121.78      100.14     37.85 o 
   1   5  17      382.27      366.81     49.49 o 
   3   5  17      927.16      868.69     70.45 o 
   5   5  17        1.08       61.13     41.92 o 
 -12   6  17     1039.91     1235.12     80.96 o 
 -10   6  17      337.72      374.62     43.15 o 
  -8   6  17      766.82      842.07     82.39 o 
  -6   6  17      404.11      370.88     49.49 o 
  -4   6  17       36.79       94.90     39.01 o 
  -2   6  17      175.35      158.95     41.34 o 
   0   6  17      583.04      553.12     63.46 o 
   2   6  17        1.13       -6.99     39.59 o 
   4   6  17      236.22      163.61     49.49 o 
 -11   7  17      195.87      254.90     30.91 o 
  -9   7  17      191.08      202.44     32.10 o 
  -7   7  17      276.19      287.50     93.45 o 
  -5   7  17       37.94       14.56     37.85 o 
  -3   7  17       12.99      -20.96     33.77 o 
  -1   7  17       86.34       79.77     39.01 o 
   1   7  17      109.95      159.53     44.83 o 
   3   7  17       59.58      124.02     46.58 o 
 -10   8  17      162.25      204.27     35.81 o 
  -8   8  17     1012.32     1197.25    132.46 o 
  -6   8  17       11.77       28.38     27.68 o 
  -4   8  17      305.26      290.53     50.65 o 
  -2   8  17       52.99       51.82     41.92 o 
   0   8  17      247.32      229.40     51.82 o 
   2   8  17        7.23       17.47     43.67 o 
  -9   9  17      341.87      407.14     41.77 o 
  -7   9  17        5.80      -29.69     29.69 o 
  -5   9  17      284.88      322.76     37.87 o 
  -3   9  17      150.83      108.88     43.67 o 
  -1   9  17       23.37       22.12     42.50 o 
   1   9  17       34.68       14.56     45.41 o 
  -6  10  17       13.86       12.95     40.76 o 
  -4  10  17      101.68       76.00     32.52 o 
  -2  10  17        4.25      -16.88     41.92 o 
 -12   0  18      586.14      468.12     54.15 o 
 -10   0  18      115.21      129.84     38.43 o 
  -8   0  18       10.53       28.53     34.35 o 
  -6   0  18      190.00      228.82     40.17 o 
  -4   0  18      229.96      260.26     41.92 o 
  -2   0  18      590.59      523.43     57.64 o 
   0   0  18      990.00      955.45     64.05 o 
   2   0  18       74.60       52.40     39.01 o 
   4   0  18       76.69       64.05     41.92 o 
   6   0  18     2590.95     3090.50    110.62 o 
 -13   1  18       46.87       29.31     46.00 o 
 -11   1  18        3.32       -6.10     26.95 o 
  -9   1  18        7.35       -2.80     24.69 o 
  -7   1  18       61.18       44.12     24.49 o 
  -5   1  18        5.55       16.88     23.47 o 
  -3   1  18        2.97       22.82     22.43 o 
  -1   1  18       31.01       64.58     24.89 o 
   1   1  18      592.03      643.98     43.21 o 
   3   1  18       15.66       -3.43     26.49 o 
   5   1  18      151.08      174.74     33.69 o 
 -12   2  18       22.48       52.31     28.74 o 
 -10   2  18      148.49      131.18     27.96 o 
  -8   2  18      404.02      409.93     33.51 o 
  -6   2  18      319.56      280.31     33.19 o 
  -4   2  18       21.64        5.00     23.24 o 
  -2   2  18      404.77      390.48     32.22 o 
   0   2  18     1097.58     1027.41     94.03 o 
   2   2  18      343.36      387.77     50.07 o 
   4   2  18      167.78      172.34     46.58 o 
   6   2  18     1292.90     1470.72     85.59 o 
 -13   3  18        0.04       25.04     41.34 o 
 -11   3  18      146.63      183.40     46.00 o 
  -9   3  18       86.67       17.47     38.43 o 
  -7   3  18       71.67       84.42     39.01 o 
  -5   3  18        5.79       15.14     35.52 o 
  -3   3  18      770.86      657.92     59.39 o 
  -1   3  18      820.54      726.05     61.13 o 
   1   3  18       45.09       60.55     37.85 o 
   3   3  18      239.54      299.27     51.82 o 
   5   3  18      188.73      207.28     50.65 o 
 -12   4  18      183.43      105.97     46.00 o 
 -10   4  18       80.52       59.39     42.50 o 
  -8   4  18        1.90      -21.54     34.93 o 
  -6   4  18      172.87      189.23     41.92 o 
  -4   4  18       50.43       66.96     36.68 o 
  -2   4  18        0.83       -8.73     34.35 o 
   0   4  18       14.21       40.17     39.01 o 
   2   4  18      282.31      222.41     46.58 o 
   4   4  18        1.93        4.08     40.76 o 
 -11   5  18      192.69      178.16     47.74 o 
  -9   5  18       15.93       15.72     39.01 o 
  -7   5  18        1.18       22.71     37.26 o 
  -5   5  18      154.26      112.37     41.92 o 
  -3   5  18      128.01       77.44     38.43 o 
  -1   5  18      251.84      276.56     46.00 o 
   1   5  18     1000.73     1118.47     75.11 o 
   3   5  18      367.88      400.58     58.81 o 
 -10   6  18        5.71      -42.50     42.50 o 
  -8   6  18       12.80       11.06     40.76 o 
  -6   6  18       53.84       55.89     41.34 o 
  -4   6  18       30.25       13.97     39.59 o 
  -2   6  18        0.13       -8.73     38.43 o 
   0   6  18     1160.22     1162.72     79.18 o 
   2   6  18       10.29       -9.32     40.17 o 
  -9   7  18       55.52       61.77     31.28 o 
  -7   7  18       15.68       26.20     39.59 o 
  -5   7  18        4.13       59.39     41.34 o 
  -3   7  18      445.52      498.39     56.48 o 
  -1   7  18      244.45      234.06     50.65 o 
   1   7  18      858.03      952.54     76.27 o 
  -8   8  18      229.91      267.50     37.03 o 
  -6   8  18      111.96      135.66     49.49 o 
  -4   8  18       75.26       57.64     44.25 o 
  -2   8  18      212.96      222.41     51.82 o 
   0   8  18       13.12        2.33     43.67 o 
  -5   9  18       18.65       -4.66     46.00 o 
  -3   9  18       30.88       43.67     46.58 o 
 -11   1  19      140.83      154.42     30.87 o 
  -9   1  19      962.98      991.73     49.82 o 
  -7   1  19      467.84      493.33     40.96 o 
  -5   1  19      641.43      697.60     44.88 o 
  -3   1  19      615.43      598.49     48.91 o 
  -1   1  19      261.69      250.37     31.89 o 
   1   1  19     1132.53     1252.12     53.09 o 
   3   1  19     1149.52     1296.79     56.20 o 
 -12   2  19        0.22        5.65     29.98 o 
 -10   2  19      140.81      109.75     32.52 o 
  -8   2  19      114.46      134.45     30.47 o 
  -6   2  19      940.42     1008.46     50.02 o 
  -4   2  19       31.08       52.40     38.43 o 
  -2   2  19      162.10      183.40     42.50 o 
   0   2  19       41.04       16.88     35.52 o 
   2   2  19      543.43      505.38     58.22 o 
   4   2  19      418.24      410.48     57.64 o 
 -11   3  19       24.34        4.08     41.34 o 
  -9   3  19      207.10      158.37     46.00 o 
  -7   3  19      658.15      615.42     62.88 o 
  -5   3  19      324.30      294.03     47.74 o 
  -3   3  19       57.34       95.49     39.01 o 
  -1   3  19       21.55        6.99     38.43 o 
   1   3  19      440.70      344.68     52.40 o 
   3   3  19      341.76      449.48     60.55 o 
 -10   4  19      313.69      260.26     52.98 o 
  -8   4  19       69.66       26.20     40.76 o 
  -6   4  19     2354.24     2397.64     98.40 o 
  -4   4  19      205.58      211.35     47.74 o 
  -2   4  19     1397.54     1496.92     82.10 o 
   0   4  19       24.57       -8.73     37.26 o 
   2   4  19      990.49     1006.68     76.27 o 
  -9   5  19       18.85        9.90     41.34 o 
  -7   5  19      255.31      235.22     50.07 o 
  -5   5  19      146.38      155.46     46.00 o 
  -3   5  19       89.01       50.65     39.01 o 
  -1   5  19      688.98      748.75     71.03 o 
   1   5  19       25.77        0.58     42.50 o 
  -8   6  19      721.92      766.22     72.20 o 
  -6   6  19     1182.18     1350.20     86.17 o 
  -4   6  19      148.89      167.68     47.74 o 
  -2   6  19      359.16      413.97     55.89 o 
   0   6  19      527.75      489.66     60.55 o 
  -7   7  19        1.64      -12.23     44.25 o 
  -5   7  19       96.47      143.23     50.07 o 
  -3   7  19      253.34      224.16     52.98 o 
  -1   7  19      219.50      157.79     51.82 o 
 -10   0  20     1262.31     1449.18     83.84 o 
  -8   0  20      247.85      260.26     48.91 o 
  -6   0  20      537.78      579.32     66.37 o 
  -4   0  20     1972.48     2295.17     90.83 o 
  -2   0  20       16.88       -8.73     40.17 o 
   0   0  20        6.45        6.40     41.34 o 
   2   0  20       80.29       57.64     44.83 o 
  -9   1  20       97.21      109.46     32.52 o 
  -7   1  20       26.41       18.92     28.82 o 
  -5   1  20      185.43      194.30     32.30 o 
  -3   1  20      445.02      518.56     44.44 o 
  -1   1  20        4.33        2.22     27.13 o 
   1   1  20       44.57       58.81     43.09 o 
 -10   2  20       18.90       23.87     41.92 o 
  -8   2  20      669.31      704.50     69.29 o 
  -6   2  20      214.67      275.98     51.24 o 
  -4   2  20     1270.01     1543.50     80.93 o 
  -2   2  20      275.76      294.61     50.07 o 
   0   2  20        0.75       23.87     42.50 o 
   2   2  20        0.02        3.49     46.58 o 
  -9   3  20        7.47       17.47     43.67 o 
  -7   3  20     2100.91     2137.38     96.07 o 
  -5   3  20        0.55       30.28     41.34 o 
  -3   3  20      370.23      296.36     51.82 o 
  -1   3  20      201.24      248.61     52.40 o 
   1   3  20       96.43      111.79     46.58 o 
  -8   4  20      143.29      144.98     47.16 o 
  -6   4  20      184.98      187.48     49.49 o 
  -4   4  20       76.27      105.38     43.67 o 
  -2   4  20        6.18       17.47     40.17 o 
   0   4  20      243.60      216.01     50.65 o 
  -7   5  20      539.11      643.95     75.69 o 
  -5   5  20      132.54       75.11     47.16 o 
  -3   5  20      772.11      620.08     71.61 o 
  -1   5  20      159.64      227.07     55.31 o 
  -6   6  20       40.19       62.88     46.00 o 
  -4   6  20      471.32      435.51     58.81 o 
  -7   1  21        2.21       -9.32     43.09 o 
  -5   1  21       16.32       50.07     41.92 o 
  -3   1  21      132.52      173.51     46.00 o 
  -1   1  21      331.72      343.52     54.73 o 
  -6   2  21        0.23      -24.45     40.76 o 
  -4   2  21       25.23       69.29     44.83 o 
  -2   2  21        0.43       24.45     44.83 o 
  -5   3  21        5.07       39.59     43.67 o 
  -3   3  21      433.82      526.34     61.72 o 
                                                 
